# Supplementary material for: 2-Phenyl­biguanidinium hydrogen succinate methanol monosolvate
Source: Acta Crystallogr Sect E Struct Rep Online. 2010 Nov 17;66(Pt 12):o3187–8. doi: 10.1107/S160053681004585X (PMC3011512; doi:10.1107/S160053681004585X)
Supplement: Supplementary file 1 [file e-66-o3187-sup1.cif]

##############################################################################
###                                                                        ###
###        Electronic paper (Acta Crystallographica Section E)             ###
###                                                                        ###
##############################################################################
#                                                                            #
# This CIF contains the data in a paper accepted for publication in Acta     #
# Crystallographica Section E. It conforms to the requirements of Notes      #
# for Authors for Section E, and has been peer reviewed under the auspices   #
# of the IUCr Commission on Journals.                                        #
#                                                                            #
# Full details of the Crystallographic Information File format               #
# are given in the paper "The Crystallographic Information File (CIF):       #
# a New Standard Archive File for Crystallography" by S. R. Hall, F. H.      #
# Allen and I. D. Brown [Acta Cryst. (1991), A47, 655-685].                  #
#                                                                            #
# The current version of the core CIF dictionary is obtainable from          #
# ftp://ftp.iucr.org/pub/cif_core.dic. The current version number is 2.4.    #
#                                                                            #
# Software is freely available for graphical display of the structure(s) in  #
# this CIF.  For information consult the CIF home page http://www.iucr.org/  #
# cif/home.html                                                              #
#                                                                            #
# This file may be used for bona fide research purposes within the           #
# scientific community so long as proper attribution is given to the journal # 
# article from which it was obtained.                                        #
#                                                                            #
##############################################################################
                                             
data_global
_audit_creation_method     'SHELXL-97'
_journal_data_validation_number     ?
_journal_date_recd_electronic     2010-11-04
_journal_date_accepted     2010-11-08
_journal_name_full     'Acta Crystallographica, Section E'
_journal_year     2010
_journal_volume     66
_journal_issue     12
_journal_page_first     o3187
_journal_page_last     o3188
_journal_paper_category     QO
_journal_coeditor_code     HB5725
_publ_contact_author_name     'Irena Matulkov\'a'
_publ_contact_author_address
;
Dept. of Inorganic Chemistry, Faculty of Science, Charles University in Prague
Hlavova 2030
128 40 Prague 2
Czech Republic
Dept. of Spectroscopy,
J. Heyrovsk\'y Institute of Physical Chemistry of the ASCR, v.v.i.
Dolej\<skova 3
182 23 Prague 8
Czech Republic
;
_publ_contact_author_email     irena.mat@atlas.cz
_publ_contact_author_fax     '+420221952378'
_publ_contact_author_phone     '+420221951258'
_publ_section_title
;
2-Phenylbiguanidinium hydrogen succinate methanol monosolvate
;
loop_
    _publ_author_name
    _publ_author_footnote
    _publ_author_address
    'Matulkov\'a, Irena' ?
;
Department of Inorganic Chemistry
Faculty of Science
Charles University in Prague
Hlavova 2030
128 40 Prague 2
Czech Republic
and
Department of Spectroscopy,
J. Heyrovsk\'y Institute of Physical Chemistry of the ASCR, v.v.i.
Dolej\<skova 3
182 23 Prague 8
Czech Republic
;
    'C\'isa\<rov\'a, Ivana' ?
;
Department of Inorganic Chemistry
Faculty of Science
Charles University in Prague
Hlavova 2030
128 40 Prague 2
Czech Republic
;
    'N\<emec, Ivan' ?
;
Department of Inorganic Chemistry
Faculty of Science
Charles University in Prague
Hlavova 2030
128 40 Prague 2
Czech Republic
;
data_I
_chemical_name_systematic
;
2-Phenylbiguanidinium hydrogen succinate methanol monosolvate
;
_chemical_name_common     ?
_chemical_formula_moiety     'C4 H5 O4, C8 H12 N5, C H4 O'
_chemical_formula_sum     'C13 H21 N5 O5'
_chemical_formula_iupac     'C8 H12 N5 +, C4 H5 O4 -, C H4 O'
_chemical_formula_weight     327.35
_chemical_melting_point     ?
_symmetry_cell_setting     monoclinic
_symmetry_space_group_name_H-M     'P 21/c'
_symmetry_space_group_name_Hall     '-P 2ybc'
loop_
    _symmetry_equiv_pos_as_xyz
    'x, y, z'
    '-x, y+1/2, -z+1/2'
    '-x, -y, -z'
    'x, -y-1/2, z-1/2'
_cell_length_a     10.3280(3)
_cell_length_b     6.45900(10)
_cell_length_c     24.6770(6)
_cell_angle_alpha     90.00
_cell_angle_beta     94.0480(13)
_cell_angle_gamma     90.00
_cell_volume     1642.06(7)
_cell_formula_units_Z     4
_cell_measurement_reflns_used     3693
_cell_measurement_theta_min     1
_cell_measurement_theta_max     27.1
_cell_measurement_temperature     293(2)
_exptl_crystal_description     plate
_exptl_crystal_colour     colourless
_exptl_crystal_size_max     0.45
_exptl_crystal_size_mid     0.4
_exptl_crystal_size_min     0.18
_exptl_crystal_density_diffrn     1.324
_exptl_crystal_density_meas     ?
_exptl_crystal_density_method     'not measured'
_exptl_crystal_F_000     696
_exptl_absorpt_coefficient_mu     0.103
_exptl_absorpt_correction_type     none
_exptl_absorpt_process_details     ?
_exptl_absorpt_correction_T_min     ?
_exptl_absorpt_correction_T_max     ?
_exptl_special_details
;
;
_diffrn_ambient_temperature     293(2)
_diffrn_radiation_type     MoK\a
_diffrn_radiation_wavelength     0.71073
_diffrn_radiation_source     'fine-focus sealed tube'
_diffrn_radiation_monochromator     'horizontally mounted graphite crystal'
_diffrn_measurement_device_type     'Nonius KappaCCD'
_diffrn_measurement_method     '\w and \p scans to fill the Ewald sphere'
_diffrn_detector_area_resol_mean     9.091
_diffrn_reflns_number     18123
_diffrn_reflns_av_R_equivalents     0.030
_diffrn_reflns_av_sigmaI/netI     0.0253
_diffrn_reflns_theta_min     1.65
_diffrn_reflns_theta_max     27.09
_diffrn_reflns_theta_full     27.09
_diffrn_measured_fraction_theta_max     0.985
_diffrn_measured_fraction_theta_full     0.985
_diffrn_reflns_limit_h_min     -13
_diffrn_reflns_limit_h_max     13
_diffrn_reflns_limit_k_min     -8
_diffrn_reflns_limit_k_max     8
_diffrn_reflns_limit_l_min     -31
_diffrn_reflns_limit_l_max     31
_diffrn_standards_number     0
_diffrn_standards_interval_count     ?
_diffrn_standards_interval_time     ?
_diffrn_standards_decay_%     ?
_refine_special_details
;
Refinement of <i>F</i>^2^ against ALL reflections. The weighted <i>R</i>-factor
<i>wR</i> and goodness of fit <i>S</i> are based on <i>F</i>^2^, conventional
<i>R</i>-factors <i>R</i> are based on <i>F</i>, with <i>F</i> set to zero for
negative <i>F</i>^2^. The threshold expression of <i>F</i>^2^ >
\s(<i>F</i>^2^) is used only for calculating <i>R</i>-factors(gt) <i>etc</i>.
and is not relevant to the choice of reflections for refinement.
<i>R</i>-factors based on <i>F</i>^2^ are statistically about twice as large
as those based on <i>F</i>, and <i>R</i>- factors based on ALL data will be
even larger.
;
_reflns_number_total     3568
_reflns_number_gt     2613
_reflns_threshold_expression     I>2\s(I)
_refine_ls_structure_factor_coef     Fsqd
_refine_ls_matrix_type     full
_refine_ls_R_factor_all     0.0723
_refine_ls_R_factor_gt     0.0561
_refine_ls_wR_factor_gt     0.1606
_refine_ls_wR_factor_ref     0.1741
_refine_ls_goodness_of_fit_ref     1.073
_refine_ls_restrained_S_all     1.073
_refine_ls_number_reflns     3568
_refine_ls_number_parameters     191
_refine_ls_number_restraints     0
_refine_ls_hydrogen_treatment     constr
_refine_ls_weighting_scheme     calc
_refine_ls_weighting_details
         'calc w=1/[\s^2^(Fo^2^)+(0.1087P)^2^+0.1338P] where P=(Fo^2^+2Fc^2^)/3'
_atom_sites_solution_hydrogens     difmap
_atom_sites_solution_primary     direct
_atom_sites_solution_secondary     difmap
_refine_ls_shift/su_max     0.001
_refine_ls_shift/su_mean     0.000
_refine_diff_density_max     0.246
_refine_diff_density_min     -0.226
_refine_ls_extinction_method     'SHELXL97 (Sheldrick, 1997)'
_refine_ls_extinction_coef     0.055(7)
_refine_ls_extinction_expression
                                  'Fc^*^=kFc[1+0.001xFc^2^\l^3^/sin(2\q)]^-1/4^'
loop_
    _atom_type_symbol
    _atom_type_description
    _atom_type_scat_dispersion_real
    _atom_type_scat_dispersion_imag
    _atom_type_scat_source
    'C' 'C' 0.0033 0.0016
                         'International Tables Vol C Tables 4.2.6.8 and 6.1.1.4'
    'H' 'H' 0.0000 0.0000
                         'International Tables Vol C Tables 4.2.6.8 and 6.1.1.4'
    'N' 'N' 0.0061 0.0033
                         'International Tables Vol C Tables 4.2.6.8 and 6.1.1.4'
    'O' 'O' 0.0106 0.0060
                         'International Tables Vol C Tables 4.2.6.8 and 6.1.1.4'
_computing_data_collection
                    'COLLECT (Hooft, 1998) and DENZO (Otwinowski & Minor, 1997)'
_computing_cell_refinement
                    'COLLECT (Hooft, 1998) and DENZO (Otwinowski & Minor, 1997)'
_computing_data_reduction
                    'COLLECT (Hooft, 1998) and DENZO (Otwinowski & Minor, 1997)'
_computing_structure_solution     'SIR92 (Altomare <i>et al.</i>, 1994)'
_computing_structure_refinement     'SHELXL97 (Sheldrick, 2008)'
_computing_molecular_graphics     'PLATON (Spek, 2009)'
_computing_publication_material     'SHELXL97 (Sheldrick, 2008)'
loop_
    _atom_site_type_symbol
    _atom_site_label
    _atom_site_fract_x
    _atom_site_fract_y
    _atom_site_fract_z
    _atom_site_U_iso_or_equiv
    _atom_site_adp_type
    _atom_site_calc_flag
    _atom_site_refinement_flags
    _atom_site_occupancy
    _atom_site_disorder_assembly
    _atom_site_disorder_group
    N N1 0.20697(15) -0.1226(2) 0.77926(5) 0.0515(4) Uani d . 1 . .
    H H1 0.1757 -0.1468 0.7435 0.062 Uiso d R 1 . .
    N N2 0.07708(16) -0.3948(2) 0.79668(5) 0.0570(4) Uani d . 1 . .
    H H2A 0.0599 -0.4106 0.7620 0.068 Uiso d R 1 . .
    H H2B 0.0280 -0.4630 0.8208 0.068 Uiso d R 1 . .
    N N3 0.18707(15) -0.2116(2) 0.86872(5) 0.0514(4) Uani d . 1 . .
    N N4 0.16449(16) -0.2862(2) 0.95713(5) 0.0537(4) Uani d . 1 . .
    H H4A 0.1524 -0.1453 0.9625 0.064 Uiso d R 1 . .
    H H4B 0.1638 -0.3785 0.9874 0.064 Uiso d R 1 . .
    N N5 0.18754(16) -0.5585(2) 0.90047(5) 0.0575(4) Uani d . 1 . .
    H H5A 0.2005 -0.6075 0.8702 0.069 Uiso d R 1 . .
    H H5B 0.1909 -0.6467 0.9288 0.069 Uiso d R 1 . .
    C C1 0.15804(17) -0.2481(2) 0.81647(6) 0.0464(4) Uani d . 1 . .
    C C2 0.17836(16) -0.3547(2) 0.90737(6) 0.0448(4) Uani d . 1 . .
    O O1 -0.16551(14) -0.15632(17) 1.00242(4) 0.0577(4) Uani d . 1 . .
    O O2 -0.16362(15) -0.43722(16) 0.95237(5) 0.0616(4) Uani d . 1 . .
    H H2 -0.1523 -0.4961 0.9068 0.074 Uiso d R 1 . .
    O O3 -0.10001(17) 0.1366(2) 0.81889(5) 0.0738(5) Uani d . 1 . .
    O O4 -0.13315(14) 0.42420(17) 0.86173(4) 0.0598(4) Uani d . 1 . .
    C C3 0.29311(18) 0.0463(2) 0.78891(6) 0.0519(4) Uani d . 1 . .
    C C4 0.3920(2) 0.0464(3) 0.82884(8) 0.0687(6) Uani d . 1 . .
    H H4 0.4044 -0.0663 0.8521 0.082 Uiso calc R 1 . .
    C C5 0.4738(3) 0.2177(5) 0.83414(11) 0.0929(9) Uani d . 1 . .
    H H5 0.5407 0.2191 0.8614 0.112 Uiso calc R 1 . .
    C C6 0.4578(3) 0.3832(4) 0.80008(14) 0.0964(10) Uani d . 1 . .
    H H6 0.5130 0.4967 0.8042 0.116 Uiso calc R 1 . .
    C C7 0.3612(3) 0.3805(4) 0.76041(14) 0.0911(9) Uani d . 1 . .
    H H7 0.3508 0.4928 0.7369 0.109 Uiso calc R 1 . .
    C C8 0.2768(2) 0.2135(3) 0.75394(9) 0.0694(6) Uani d . 1 . .
    H H8 0.2103 0.2139 0.7265 0.083 Uiso calc R 1 . .
    C C9 -0.16134(17) -0.2385(2) 0.95785(6) 0.0464(4) Uani d . 1 . .
    C C10 -0.15527(19) -0.1185(2) 0.90552(6) 0.0488(4) Uani d . 1 . .
    H H10A -0.0830 -0.1701 0.8864 0.059 Uiso calc R 1 . .
    H H10B -0.2341 -0.1447 0.8828 0.059 Uiso calc R 1 . .
    C C11 -0.13977(19) 0.1122(2) 0.91303(6) 0.0462(4) Uani d . 1 . .
    H H11A -0.2155 0.1663 0.9293 0.055 Uiso calc R 1 . .
    H H11B -0.0647 0.1387 0.9379 0.055 Uiso calc R 1 . .
    C C12 -0.12325(17) 0.2254(2) 0.86057(6) 0.0462(4) Uani d . 1 . .
loop_
    _atom_site_aniso_label
    _atom_site_aniso_U_11
    _atom_site_aniso_U_22
    _atom_site_aniso_U_33
    _atom_site_aniso_U_12
    _atom_site_aniso_U_13
    _atom_site_aniso_U_23
    N1 0.0785(10) 0.0498(8) 0.0273(6) -0.0067(6) 0.0109(6) 0.0028(5)
    N2 0.0825(11) 0.0601(9) 0.0291(7) -0.0165(7) 0.0088(6) -0.0007(6)
    N3 0.0828(10) 0.0438(7) 0.0288(7) -0.0077(7) 0.0109(6) 0.0018(5)
    N4 0.0905(11) 0.0458(8) 0.0258(6) -0.0013(7) 0.0104(6) 0.0035(5)
    N5 0.0926(12) 0.0439(8) 0.0368(7) 0.0057(7) 0.0099(7) 0.0031(6)
    C1 0.0672(10) 0.0430(8) 0.0302(7) 0.0002(7) 0.0121(7) 0.0014(6)
    C2 0.0593(10) 0.0457(8) 0.0300(7) -0.0025(7) 0.0065(6) 0.0021(6)
    O1 0.1019(10) 0.0397(6) 0.0324(6) -0.0008(6) 0.0104(6) 0.0029(4)
    O2 0.1145(11) 0.0315(6) 0.0402(6) -0.0014(6) 0.0168(6) 0.0058(4)
    O3 0.1439(14) 0.0514(7) 0.0279(6) -0.0011(7) 0.0179(7) 0.0000(5)
    O4 0.1054(10) 0.0345(6) 0.0410(6) -0.0023(6) 0.0155(6) 0.0084(4)
    C3 0.0733(11) 0.0461(9) 0.0391(8) -0.0031(8) 0.0240(8) -0.0013(6)
    C4 0.0815(14) 0.0792(14) 0.0468(10) -0.0154(10) 0.0140(10) 0.0015(9)
    C5 0.0854(16) 0.119(2) 0.0775(16) -0.0400(15) 0.0293(13) -0.0254(15)
    C6 0.105(2) 0.0770(16) 0.114(2) -0.0389(14) 0.0597(19) -0.0213(15)
    C7 0.110(2) 0.0545(12) 0.116(2) -0.0070(12) 0.0548(19) 0.0143(13)
    C8 0.0849(14) 0.0561(11) 0.0711(13) 0.0021(9) 0.0319(11) 0.0170(9)
    C9 0.0715(11) 0.0329(7) 0.0357(8) 0.0001(7) 0.0097(7) 0.0041(6)
    C10 0.0817(12) 0.0329(8) 0.0325(7) -0.0001(7) 0.0086(7) 0.0027(5)
    C11 0.0779(11) 0.0335(7) 0.0281(7) -0.0031(7) 0.0087(7) 0.0026(5)
    C12 0.0741(11) 0.0366(8) 0.0281(7) -0.0040(7) 0.0050(7) 0.0029(5)
_geom_special_details
;
All e.s.d.'s (except the e.s.d. in the dihedral angle between two l.s. planes)
are estimated using the full covariance matrix. The cell e.s.d.'s are taken
into account individually in the estimation of e.s.d.'s in distances, angles
and torsion angles; correlations between e.s.d.'s in cell parameters are only
used when they are defined by crystal symmetry. An approximate (isotropic)
treatment of cell e.s.d.'s is used for estimating e.s.d.'s involving l.s.
planes.
;
loop_
    _geom_bond_atom_site_label_1
    _geom_bond_atom_site_label_2
    _geom_bond_site_symmetry_2
    _geom_bond_distance
    _geom_bond_publ_flag
    N1 C1 . 1.3495(19) n
    N1 C3 . 1.417(2) n
    N1 H1 . 0.9313 no
    N2 C1 . 1.333(2) n
    N2 H2A . 0.8679 no
    N2 H2B . 0.9206 no
    N3 C1 . 1.3242(19) n
    N3 C2 . 1.3358(19) n
    N4 C2 . 1.3223(18) n
    N4 H4A . 0.9291 no
    N4 H4B . 0.9561 no
    N5 C2 . 1.331(2) n
    N5 H5A . 0.8301 no
    N5 H5B . 0.9016 no
    O1 C9 . 1.2245(18) n
    O2 C9 . 1.2909(19) n
    O2 H2 . 1.2016 no
    O3 C12 . 1.2164(18) n
    O4 C12 . 1.2884(19) n
    C3 C4 . 1.368(3) no
    C3 C8 . 1.385(2) no
    C4 C5 . 1.393(3) no
    C4 H4 . 0.9300 no
    C5 C6 . 1.363(4) no
    C5 H5 . 0.9300 no
    C6 C7 . 1.348(5) no
    C6 H6 . 0.9300 no
    C7 C8 . 1.389(4) no
    C7 H7 . 0.9300 no
    C8 H8 . 0.9300 no
    C9 C10 . 1.511(2) no
    C10 C11 . 1.509(2) no
    C10 H10A . 0.9700 no
    C10 H10B . 0.9700 no
    C11 C12 . 1.5069(19) no
    C11 H11A . 0.9700 no
    C11 H11B . 0.9700 no
loop_
    _geom_angle_atom_site_label_1
    _geom_angle_atom_site_label_2
    _geom_angle_atom_site_label_3
    _geom_angle_site_symmetry_1
    _geom_angle_site_symmetry_3
    _geom_angle
    _geom_angle_publ_flag
    C1 N1 C3 . . 127.49(14) n
    C1 N1 H1 . . 115.0 no
    C3 N1 H1 . . 117.4 no
    C1 N2 H2A . . 121.6 no
    C1 N2 H2B . . 117.6 no
    H2A N2 H2B . . 119.8 no
    C1 N3 C2 . . 123.36(14) n
    C2 N4 H4A . . 119.0 no
    C2 N4 H4B . . 121.6 no
    H4A N4 H4B . . 119.4 no
    C2 N5 H5A . . 120.7 no
    C2 N5 H5B . . 121.7 no
    H5A N5 H5B . . 117.2 no
    N3 C1 N2 . . 125.19(14) n
    N3 C1 N1 . . 119.06(15) n
    N2 C1 N1 . . 115.64(14) n
    N4 C2 N5 . . 117.58(14) n
    N4 C2 N3 . . 116.65(14) n
    N5 C2 N3 . . 125.71(13) n
    C9 O2 H2 . . 114.2 n
    C4 C3 C8 . . 119.99(19) no
    C4 C3 N1 . . 123.32(16) n
    C8 C3 N1 . . 116.63(18) n
    C3 C4 C5 . . 119.0(2) no
    C3 C4 H4 . . 120.5 no
    C5 C4 H4 . . 120.5 no
    C6 C5 C4 . . 121.2(3) no
    C6 C5 H5 . . 119.4 no
    C4 C5 H5 . . 119.4 no
    C7 C6 C5 . . 119.3(2) no
    C7 C6 H6 . . 120.3 no
    C5 C6 H6 . . 120.3 no
    C6 C7 C8 . . 121.3(2) no
    C6 C7 H7 . . 119.4 no
    C8 C7 H7 . . 119.4 no
    C3 C8 C7 . . 119.1(2) no
    C3 C8 H8 . . 120.4 no
    C7 C8 H8 . . 120.4 no
    O1 C9 O2 . . 121.57(13) n
    O1 C9 C10 . . 123.48(13) n
    O2 C9 C10 . . 114.95(13) n
    C11 C10 C9 . . 114.32(12) no
    C11 C10 H10A . . 108.7 no
    C9 C10 H10A . . 108.7 no
    C11 C10 H10B . . 108.7 no
    C9 C10 H10B . . 108.7 no
    H10A C10 H10B . . 107.6 no
    C12 C11 C10 . . 113.04(12) no
    C12 C11 H11A . . 109.0 no
    C10 C11 H11A . . 109.0 no
    C12 C11 H11B . . 109.0 no
    C10 C11 H11B . . 109.0 no
    H11A C11 H11B . . 107.8 no
    O3 C12 O4 . . 120.62(13) n
    O3 C12 C11 . . 122.59(14) n
    O4 C12 C11 . . 116.78(12) n
loop_
    _geom_hbond_atom_site_label_D
    _geom_hbond_atom_site_label_H
    _geom_hbond_atom_site_label_A
    _geom_hbond_site_symmetry_A
    _geom_hbond_distance_DH
    _geom_hbond_distance_HA
    _geom_hbond_distance_DA
    _geom_hbond_angle_DHA
    N1 H1 O3 2_546 0.93 2.18 3.021(2) 149
    N1 H1 O4 2_546 0.93 2.64 3.5217(17) 158
    N2 H2A O3 2_546 0.87 2.09 2.8855(17) 152
    N2 H2B O4 1_545 0.92 2.14 3.0248(19) 162
    N4 H4A O1 3_557 0.93 2.13 3.0273(18) 161
    N4 H4B O2 3_547 0.96 1.90 2.8605(16) 180
    N5 H5B O1 3_547 0.90 2.15 3.0440(17) 170
    O2 H2 O4 1_545 1.20 1.25 2.4500(16) 173
    C6 H6 Cg1 2_656 0.93 3.10 3.676(2) 122
