# Supplementary material for: 2-Phenyl­biguanidinium hydrogen succinate methanol monosolvate
Source: Acta Crystallogr Sect E Struct Rep Online. 2010 Nov 17;66(Pt 12):o3187–8. doi: 10.1107/S160053681004585X (PMC3011512; doi:10.1107/S160053681004585X)
Supplement: Supplementary file 2 [file e-66-o3187-Isup2.hkl]

# 
# h,k,l, Fc-squared, Fo-squared, sigma(Fo-squared) and status flag 
# 
data_I
_shelx_title ' ?' 
_shelx_refln_list_code          4 
_shelx_F_calc_maximum      114.21 
_exptl_crystal_F_000       696.00 
_reflns_d_resolution_high  0.7803 
 
loop_ 
 _symmetry_equiv_pos_as_xyz 
 'x, y, z' 
 '-x, y+1/2, -z+1/2' 
 '-x, -y, -z' 
 'x, -y-1/2, z-1/2' 
 
_cell_length_a    10.3280 
_cell_length_b     6.4590 
_cell_length_c    24.6770 
_cell_angle_alpha  90.000 
_cell_angle_beta   94.048 
_cell_angle_gamma  90.000 
 
_shelx_F_squared_multiplier     1.000 
 
loop_ 
 _refln_index_h 
 _refln_index_k 
 _refln_index_l 
 _refln_F_squared_calc 
 _refln_F_squared_meas 
 _refln_F_squared_sigma 
 _refln_observed_status 
   2   0   0    13044.31     8801.20     25.26 o 
   4   0   0     8637.79     6342.30     56.25 o 
   5   0   0      404.70      736.08      1.87 o 
   7   0   0      324.84      331.22      1.80 o 
   8   0   0      114.80      108.40      0.65 o 
   9   0   0      333.54      401.93     24.04 o 
  10   0   0        5.00        7.31      2.02 o 
  11   0   0       19.73       39.33      2.48 o 
  12   0   0        0.47        0.40      2.78 o 
  13   0   0        3.10        0.23      4.64 o 
   1   1   0     1029.97     1021.58      9.53 o 
   3   1   0      863.94      859.00      9.39 o 
   4   1   0       12.04       16.82      0.44 o 
   5   1   0      305.76      254.86      3.57 o 
   6   1   0       38.78       55.54      1.70 o 
   7   1   0       22.66       34.94      1.15 o 
   8   1   0        5.86        6.70      0.82 o 
   9   1   0       30.84       29.45      2.33 o 
  10   1   0       19.70       15.95      2.46 o 
  11   1   0        0.14        0.10      0.73 o 
  12   1   0        0.49        1.91      2.00 o 
  13   1   0        0.10        1.44      2.95 o 
   0   2   0     1515.56     1436.12     16.89 o 
   1   2   0      524.75      492.32      4.46 o 
   2   2   0      271.18      274.08      2.48 o 
   3   2   0     2352.05     2428.39     25.24 o 
   4   2   0        7.20       10.01      0.41 o 
   5   2   0        0.09        0.05      0.26 o 
   6   2   0      242.27      303.18      5.19 o 
   7   2   0       19.92       19.97      1.31 o 
   8   2   0        0.84        1.95      1.18 o 
   9   2   0       16.37       14.72      1.13 o 
  10   2   0       19.72       15.76      2.01 o 
  11   2   0        3.38        2.23      1.72 o 
  12   2   0        2.77        1.06      2.40 o 
   1   3   0      626.56      664.12      6.64 o 
   2   3   0      125.53      122.26      1.66 o 
   3   3   0      131.63      147.89      1.79 o 
   4   3   0      838.07      836.06      8.20 o 
   5   3   0      436.38      428.70      4.84 o 
   6   3   0       39.94       44.36      1.23 o 
   7   3   0       99.39      101.46      2.38 o 
   8   3   0       55.66       47.78      1.79 o 
   9   3   0        0.13        0.02      1.07 o 
  10   3   0        2.42        3.62      1.30 o 
  11   3   0        0.05        0.02      1.44 o 
  12   3   0        0.36        0.04      1.81 o 
   0   4   0      938.90      972.53     12.11 o 
   1   4   0      310.53      302.58      3.30 o 
   2   4   0       16.95       17.53      0.51 o 
   3   4   0       99.45       91.33      1.23 o 
   4   4   0      103.48      100.46      1.49 o 
   5   4   0        0.06        0.00      0.37 o 
   6   4   0        2.49        1.89      0.41 o 
   7   4   0       77.71       71.66      2.34 o 
   8   4   0        1.81        3.79      1.05 o 
   9   4   0        3.78        3.93      2.43 o 
  10   4   0        0.22        1.34      1.21 o 
  11   4   0        0.33        1.14      1.61 o 
   1   5   0      140.47      134.24      1.84 o 
   2   5   0        1.17        1.03      0.33 o 
   3   5   0       38.03       36.15      0.72 o 
   4   5   0        0.16        0.69      0.43 o 
   5   5   0       35.93       33.11      0.97 o 
   6   5   0       20.50       18.58      1.25 o 
   7   5   0        8.17        6.67      1.77 o 
   8   5   0        1.21        0.10      0.72 o 
   9   5   0       28.58       27.18      2.88 o 
  10   5   0        6.01        5.15      2.59 o 
   0   6   0      438.24      420.28      8.60 o 
   1   6   0       87.40       82.64      1.53 o 
   2   6   0       22.26       18.04      0.73 o 
   3   6   0      134.27      119.34      3.34 o 
   4   6   0      118.12      109.48      2.62 o 
   5   6   0        1.37        1.28      0.87 o 
   6   6   0       14.39       11.97      1.27 o 
   7   6   0       32.88       27.91      2.90 o 
   8   6   0        0.69        1.43      1.50 o 
   9   6   0        0.20        4.84      2.73 o 
   1   7   0       75.57       72.18      2.71 o 
   2   7   0       72.41       71.45      6.42 o 
   3   7   0        0.62        1.77      1.78 o 
   4   7   0        0.09        1.09      1.06 o 
   5   7   0        1.93        3.33      2.39 o 
   6   7   0        1.01        3.54      1.86 o 
   7   7   0        1.86        1.69      1.76 o 
   0   8   0       20.29       19.06      2.58 o 
   1   8   0        5.11        5.35      1.64 o 
   2   8   0        1.07        1.14      1.61 o 
   3   8   0        8.52        6.73      2.98 o 
 -13   1   1        2.07        0.61      4.13 o 
 -12   1   1        0.20        0.14      1.77 o 
 -11   1   1       42.09       48.61      3.57 o 
 -10   1   1        3.32        0.83      1.58 o 
  -9   1   1        1.87        2.10      0.70 o 
  -8   1   1        5.40        7.79      0.97 o 
  -7   1   1       33.23       40.97      1.46 o 
  -6   1   1       24.96       20.18      1.31 o 
  -5   1   1       22.40       26.32      0.86 o 
  -4   1   1       67.89       51.47      0.81 o 
  -3   1   1     3942.03     4369.22     96.71 o 
  -2   1   1     1678.36     1614.94     17.26 o 
  -1   1   1      358.56      341.84      3.19 o 
   0   1   1      145.62      110.87      1.11 o 
   1   1   1      177.94      161.72      1.57 o 
   2   1   1      376.32      353.43      3.84 o 
   3   1   1      231.01      255.22      2.74 o 
   4   1   1      151.33      148.91      2.04 o 
   5   1   1      144.28      101.23      1.39 o 
   6   1   1      136.85      105.60      2.35 o 
   7   1   1        3.03        2.97      0.78 o 
   8   1   1      163.37      174.78      4.04 o 
   9   1   1        1.22        0.13      0.74 o 
  10   1   1        1.92        1.80      1.40 o 
  11   1   1        2.15        7.40      1.83 o 
  12   1   1        2.57        2.14      2.33 o 
  13   1   1        0.01        0.05      2.02 o 
 -12   2   1        0.90        3.02      2.68 o 
 -11   2   1        3.50        2.69      2.91 o 
 -10   2   1        2.03        1.17      1.25 o 
  -9   2   1       27.81       29.67      2.15 o 
  -8   2   1       56.31       50.48      2.92 o 
  -7   2   1       45.04       51.72      3.47 o 
  -6   2   1      246.79      253.58      3.58 o 
  -5   2   1     1573.50     1717.44     18.69 o 
  -4   2   1       68.70       70.52      1.63 o 
  -3   2   1      537.76      528.85      4.93 o 
  -2   2   1      980.21      966.29      9.55 o 
  -1   2   1     1651.28     1690.95     14.07 o 
   0   2   1        5.59        5.53      0.23 o 
   1   2   1      496.60      447.70      4.26 o 
   2   2   1      204.64      197.97      1.88 o 
   3   2   1      378.68      360.41      3.87 o 
   4   2   1        1.97        0.50      0.27 o 
   5   2   1      326.37      325.30      3.91 o 
   6   2   1      143.26      153.67      2.63 o 
   7   2   1        1.63        1.57      0.73 o 
   8   2   1       27.78       34.05      2.57 o 
   9   2   1       31.48       34.03      4.81 o 
  10   2   1       28.59       30.21      4.27 o 
  11   2   1        4.50        1.83      1.79 o 
  12   2   1        2.21        0.71      2.34 o 
 -12   3   1        1.10        1.51      1.77 o 
 -11   3   1        3.65        3.21      1.42 o 
 -10   3   1        5.63        8.10      1.45 o 
  -9   3   1        1.10        0.32      0.92 o 
  -8   3   1       15.07       12.56      1.44 o 
  -7   3   1        0.26        0.58      0.53 o 
  -6   3   1        0.01        1.51      0.96 o 
  -5   3   1       57.50       67.70      1.38 o 
  -4   3   1       13.52       12.89      0.42 o 
  -3   3   1        3.67        7.77      0.30 o 
  -2   3   1        1.03        1.77      0.22 o 
  -1   3   1     2035.23     2117.94     23.78 o 
   0   3   1     1842.36     1949.46     25.57 o 
   1   3   1       81.28       73.44      0.94 o 
   2   3   1      425.90      429.04      4.04 o 
   3   3   1     3706.30     4082.60     58.29 o 
   4   3   1      421.43      422.47      4.35 o 
   5   3   1       50.21       52.49      1.67 o 
   6   3   1      249.33      245.51      3.87 o 
   7   3   1       33.36       31.89      1.38 o 
   8   3   1        0.67        2.21      1.11 o 
   9   3   1        2.17        1.59      1.03 o 
  10   3   1        0.14        1.56      1.29 o 
  11   3   1        0.05        2.01      1.47 o 
  12   3   1        0.68        0.01      2.17 o 
 -11   4   1        4.82        0.02      2.33 o 
 -10   4   1       21.24       24.52      2.24 o 
  -9   4   1        2.88        2.38      1.23 o 
  -8   4   1       42.32       48.21      1.84 o 
  -7   4   1      159.65      178.00      3.44 o 
  -6   4   1       22.79       20.46      0.73 o 
  -5   4   1      162.31      173.35      2.67 o 
  -4   4   1      457.05      491.76      5.78 o 
  -3   4   1      322.14      353.02      4.15 o 
  -2   4   1      287.51      301.48      3.40 o 
  -1   4   1      495.02      555.92      6.47 o 
   0   4   1       78.19       77.85      2.01 o 
   1   4   1      178.62      173.25      1.94 o 
   2   4   1      311.18      322.59      3.60 o 
   3   4   1       36.83       35.85      0.79 o 
   4   4   1      278.78      291.88      3.71 o 
   5   4   1       49.83       54.85      2.95 o 
   6   4   1        0.42        1.39      0.44 o 
   7   4   1       59.97       72.45      1.91 o 
   8   4   1        3.67        2.88      1.09 o 
   9   4   1        4.29        6.51      1.26 o 
  10   4   1        1.71        1.30      1.48 o 
  11   4   1        3.56        7.54      1.65 o 
 -10   5   1       21.40       19.83      2.23 o 
  -9   5   1        0.72        0.09      1.55 o 
  -8   5   1        3.37        7.09      1.59 o 
  -7   5   1       19.17       15.14      1.33 o 
  -6   5   1        1.40        0.47      0.71 o 
  -5   5   1       10.05       10.32      0.62 o 
  -4   5   1        5.06        4.73      0.49 o 
  -3   5   1       64.31       60.70      1.12 o 
  -2   5   1        6.63        6.14      0.50 o 
  -1   5   1       74.89       63.49      1.13 o 
   0   5   1       55.65       62.23      2.09 o 
   1   5   1       97.37       93.47      2.22 o 
   2   5   1        8.98       12.23      0.48 o 
   3   5   1        0.93        0.20      0.36 o 
   4   5   1        8.63        7.61      0.58 o 
   5   5   1       16.66       17.02      1.20 o 
   6   5   1        2.08        0.84      0.56 o 
   7   5   1        0.40        1.36      1.17 o 
   8   5   1        1.49        0.07      1.55 o 
   9   5   1        0.03        0.35      1.69 o 
  10   5   1        2.70        1.55      2.19 o 
  -9   6   1        3.45        1.76      2.14 o 
  -8   6   1        4.37        2.34      1.82 o 
  -7   6   1        0.38        2.25      2.10 o 
  -6   6   1        7.31        5.02      1.37 o 
  -5   6   1        1.63        1.53      1.16 o 
  -4   6   1       77.68       67.34      2.04 o 
  -3   6   1       52.54       48.73      1.83 o 
  -2   6   1      129.80      128.18      3.28 o 
  -1   6   1      247.17      230.67      3.77 o 
   0   6   1       62.84       66.95      2.66 o 
   1   6   1       30.18       32.92      0.97 o 
   2   6   1        2.30        1.21      0.65 o 
   3   6   1        0.92        0.31      0.57 o 
   4   6   1        4.73        4.85      0.93 o 
   5   6   1       15.82       13.41      1.09 o 
   6   6   1       12.22       11.21      1.93 o 
   7   6   1       25.13       22.14      1.78 o 
   8   6   1        6.73        7.83      2.46 o 
   9   6   1        3.14        4.33      3.29 o 
  -7   7   1       12.51        9.62      5.73 o 
  -6   7   1        0.87        0.74      1.39 o 
  -5   7   1        0.34        0.40      1.43 o 
  -4   7   1       18.07       17.26      1.70 o 
  -3   7   1       33.33       35.95      2.07 o 
  -2   7   1        1.18        2.27      1.27 o 
  -1   7   1      173.28      174.33      6.42 o 
   0   7   1       77.74       85.35      2.90 o 
   1   7   1        0.95        2.33      1.82 o 
   2   7   1       26.43       28.99      5.64 o 
   3   7   1       65.00       65.52      5.86 o 
   4   7   1       24.37       24.00      2.00 o 
   5   7   1        5.40        3.15      1.58 o 
   6   7   1       19.37       21.89      2.40 o 
   7   7   1        0.96        0.06      1.94 o 
  -3   8   1        1.48        4.44      3.02 o 
  -2   8   1        0.40        1.80      2.08 o 
  -1   8   1        2.55        2.43      1.54 o 
   0   8   1        4.49        4.46      1.92 o 
   1   8   1        4.93        9.79      1.90 o 
   2   8   1        5.06        8.98      1.88 o 
   3   8   1        0.36        0.68      1.51 o 
 -13   0   2        3.95       11.13      3.51 o 
 -12   0   2        5.30        1.02      2.80 o 
 -11   0   2       13.05        8.10      3.98 o 
 -10   0   2       26.87       23.20      4.29 o 
  -9   0   2       36.80       27.51      1.65 o 
  -8   0   2        0.49        0.18      2.21 o 
  -7   0   2       62.81       52.18      7.02 o 
  -6   0   2       18.95       22.83      5.88 o 
  -5   0   2       93.78       39.13      1.75 o 
  -1   0   2     2585.15     6616.00     14.56 o 
   0   0   2     5196.54     8033.42      9.44 o 
   1   0   2    10752.71     7388.06      5.67 o 
   2   0   2    11622.44     8312.36     33.72 o 
   4   0   2     4932.45     2800.38     14.73 o 
   5   0   2     3286.86     2498.98     15.14 o 
   7   0   2     1536.20     1401.86     16.23 o 
   8   0   2       37.07       26.47      0.69 o 
   9   0   2      341.25      401.25     16.09 o 
  10   0   2      266.04      258.58      8.58 o 
  11   0   2        1.49        1.99      3.08 o 
  12   0   2       32.85       24.39      5.46 o 
  13   0   2        5.26        8.24      3.43 o 
 -13   1   2        0.08        0.04      1.66 o 
 -12   1   2       30.54       32.79      5.11 o 
 -11   1   2       35.72       33.84      3.27 o 
 -10   1   2        8.58        6.29      3.70 o 
  -9   1   2       38.13       31.03      2.96 o 
  -8   1   2      251.95      265.94      5.34 o 
  -7   1   2       21.17       21.69      1.11 o 
  -6   1   2       92.57      115.91      2.05 o 
  -5   1   2     3075.24     3341.33     45.03 o 
  -4   1   2      318.25      381.24      5.31 o 
  -3   1   2     1346.55     1480.85     18.66 o 
  -1   1   2      272.41      211.70      1.55 o 
   0   1   2       11.50        8.65      0.61 o 
   1   1   2     3858.09     4291.28     39.81 o 
   2   1   2      971.01      921.02     12.75 o 
   3   1   2       28.28       38.65      1.26 o 
   4   1   2      263.82      235.94      3.67 o 
   5   1   2      315.12      339.48      3.31 o 
   6   1   2      605.95      691.23      9.40 o 
   7   1   2        5.16        9.59      2.64 o 
   8   1   2      146.08      158.32      3.82 o 
   9   1   2      148.80      140.95      4.35 o 
  10   1   2        0.26        0.00      1.98 o 
  11   1   2        0.12        0.19      1.74 o 
  12   1   2        8.34        4.31      3.63 o 
  13   1   2        1.02        4.87      2.70 o 
 -12   2   2        1.26        0.01      1.80 o 
 -11   2   2        4.05        2.79      1.62 o 
 -10   2   2       14.96       16.72      1.61 o 
  -9   2   2       27.19       25.14      2.50 o 
  -8   2   2       26.79       23.03      1.17 o 
  -7   2   2      123.86      118.85      2.47 o 
  -6   2   2       46.89       44.60      1.53 o 
  -5   2   2      299.62      253.12      2.75 o 
  -4   2   2       92.35       76.79      1.21 o 
  -3   2   2      132.73      109.12      1.05 o 
  -2   2   2      815.52      867.26      7.73 o 
  -1   2   2       89.17      105.48      1.16 o 
   0   2   2      205.60      192.41      1.94 o 
   1   2   2      201.90      222.95      2.29 o 
   2   2   2      823.34      809.45      7.79 o 
   3   2   2        6.46        8.11      0.34 o 
   4   2   2     1140.87     1273.28     13.86 o 
   5   2   2       41.61       37.03      0.86 o 
   6   2   2        0.67        3.26      0.34 o 
   7   2   2      168.66      181.32      7.57 o 
   8   2   2        1.53        2.05      0.92 o 
   9   2   2        0.98        6.73      1.41 o 
  10   2   2        4.23        5.31      1.45 o 
  11   2   2        4.10        6.16      1.75 o 
  12   2   2        0.16        0.02      2.17 o 
 -12   3   2        0.34        0.04      1.52 o 
 -11   3   2        0.16        0.32      1.23 o 
 -10   3   2        2.19        3.60      1.32 o 
  -9   3   2       48.07       54.33      4.04 o 
  -8   3   2       15.67       19.05      1.78 o 
  -7   3   2       44.82       44.04      1.18 o 
  -6   3   2      147.63      149.05      2.11 o 
  -5   3   2      198.22      202.16      2.93 o 
  -4   3   2      371.04      393.23      4.07 o 
  -3   3   2      515.00      515.39      6.03 o 
  -2   3   2      312.25      330.44      5.46 o 
  -1   3   2      941.39     1034.40     10.34 o 
   0   3   2     1497.63     1700.81     28.92 o 
   1   3   2       28.95       33.75      0.60 o 
   2   3   2     2849.29     3187.53     36.62 o 
   3   3   2      206.94      218.38      2.31 o 
   4   3   2      130.21      127.04      1.88 o 
   5   3   2        2.22        3.47      1.00 o 
   6   3   2       16.30       15.52      0.76 o 
   7   3   2       18.14       23.51      1.81 o 
   8   3   2        7.56        3.39      1.00 o 
   9   3   2        0.04        0.00      1.12 o 
  10   3   2        0.70        0.01      1.19 o 
  11   3   2        0.22        1.27      1.94 o 
  12   3   2        0.26        2.29      3.19 o 
 -11   4   2        1.98        0.02      2.03 o 
 -10   4   2        0.00        0.02      0.76 o 
  -9   4   2        1.22        0.46      0.97 o 
  -8   4   2       31.30       35.79      1.43 o 
  -7   4   2      115.53      105.64      2.54 o 
  -6   4   2        0.11        0.37      0.42 o 
  -5   4   2       73.90       73.34      1.43 o 
  -4   4   2        2.75        2.50      0.31 o 
  -3   4   2        5.08        7.58      0.51 o 
  -2   4   2       16.92       16.79      0.62 o 
  -1   4   2      135.93      147.09      1.54 o 
   0   4   2       67.18       61.20      1.44 o 
   1   4   2      239.68      255.84      2.73 o 
   2   4   2      441.67      458.94      5.50 o 
   3   4   2       61.68       68.98      0.94 o 
   4   4   2       24.62       24.83      1.46 o 
   5   4   2       35.92       35.54      1.16 o 
   6   4   2      103.60       97.50      3.40 o 
   7   4   2      101.77      103.35      2.56 o 
   8   4   2        7.25        6.70      1.20 o 
   9   4   2       25.32       26.55      1.64 o 
  10   4   2        0.70        0.02      0.78 o 
  11   4   2        0.00        1.34      1.78 o 
 -10   5   2        0.80        0.40      2.41 o 
  -9   5   2       10.91       12.34      1.77 o 
  -8   5   2        0.03        0.00      1.24 o 
  -7   5   2       13.26       12.02      1.43 o 
  -6   5   2        0.37        0.22      1.05 o 
  -5   5   2       37.22       38.07      1.04 o 
  -4   5   2       66.80       63.72      1.48 o 
  -3   5   2       14.90       14.23      1.27 o 
  -2   5   2        0.15        0.36      0.24 o 
  -1   5   2       18.76       16.48      0.42 o 
   0   5   2       45.95       43.52      1.05 o 
   1   5   2        0.46        0.02      0.35 o 
   2   5   2       87.16       90.67      2.10 o 
   3   5   2        8.33        6.50      0.41 o 
   4   5   2       36.14       38.73      2.74 o 
   5   5   2       87.55       85.46      2.04 o 
   6   5   2        2.67        1.85      0.67 o 
   7   5   2        3.49        1.24      0.79 o 
   8   5   2        1.50        1.22      1.35 o 
   9   5   2        4.20        3.44      1.40 o 
  10   5   2        4.40        2.17      1.61 o 
  -9   6   2        3.36        3.23      1.83 o 
  -8   6   2       13.62       11.60      2.96 o 
  -7   6   2        0.30        1.80      1.50 o 
  -6   6   2        8.79        8.94      1.56 o 
  -5   6   2       42.22       43.86      2.10 o 
  -4   6   2        4.62        4.31      1.65 o 
  -3   6   2        2.50        4.35      0.90 o 
  -2   6   2       85.21       77.17      2.96 o 
  -1   6   2       25.01       16.89      0.71 o 
   0   6   2       13.50       20.13      0.82 o 
   1   6   2       21.81       17.51      0.78 o 
   2   6   2       69.93       64.13      1.29 o 
   3   6   2       12.21        9.71      1.48 o 
   4   6   2       10.31        8.39      1.65 o 
   5   6   2       50.20       50.91      3.58 o 
   6   6   2       27.36       23.49      2.80 o 
   7   6   2        0.20        0.73      1.70 o 
   8   6   2        1.71        3.91      1.86 o 
  -7   7   2        1.75        1.00      1.73 o 
  -6   7   2        2.07        2.65      1.63 o 
  -5   7   2        5.98        4.71      1.45 o 
  -4   7   2        0.18        0.04      1.08 o 
  -3   7   2        0.20        0.75      1.06 o 
  -2   7   2       44.37       40.34      1.92 o 
  -1   7   2       11.36       11.27      1.70 o 
   0   7   2        6.58        6.45      1.44 o 
   1   7   2       12.03       12.48      1.39 o 
   2   7   2        0.29        1.76      1.17 o 
   3   7   2        2.59        2.97      1.92 o 
   4   7   2        5.27        4.85      1.83 o 
   5   7   2        8.32        8.04      3.32 o 
   6   7   2        1.79        0.96      3.04 o 
  -3   8   2        3.79        0.16      1.82 o 
  -2   8   2        2.43        3.12      3.54 o 
  -1   8   2        1.54        3.26      1.93 o 
   0   8   2       11.73        9.49      2.07 o 
   1   8   2        8.80        8.40      3.68 o 
   2   8   2        3.12        2.33      2.29 o 
   3   8   2        1.80        2.07      2.45 o 
 -13   1   3        0.11        0.55      1.88 o 
 -12   1   3        1.01        0.20      1.66 o 
 -11   1   3        9.35        9.63      1.98 o 
 -10   1   3       27.24       34.85      2.30 o 
  -9   1   3        2.23        4.01      2.46 o 
  -8   1   3       17.22       27.93      1.51 o 
  -7   1   3       55.55       48.50      1.28 o 
  -6   1   3       42.53       33.25      0.53 o 
  -5   1   3       65.14       82.09      0.92 o 
  -4   1   3      486.21      446.90      5.50 o 
  -3   1   3     3686.05     3909.38     53.61 o 
  -2   1   3     2161.47     1958.47     19.85 o 
  -1   1   3     3645.26     4002.96     45.34 o 
   0   1   3      201.50      231.39      2.02 o 
   1   1   3      481.69      434.90      5.19 o 
   2   1   3       22.20       11.72      0.45 o 
   3   1   3      948.07      789.64      9.25 o 
   4   1   3      658.77      701.81      8.20 o 
   5   1   3        5.54        6.70      0.44 o 
   6   1   3        0.34        1.97      0.46 o 
   7   1   3       57.62       59.36      1.35 o 
   8   1   3       44.60       64.22      2.16 o 
   9   1   3       33.80       30.57      2.24 o 
  10   1   3        7.73        9.45      1.70 o 
  11   1   3        0.44        0.59      1.56 o 
  12   1   3        0.26        1.46      2.41 o 
 -12   2   3        0.80        0.02      1.56 o 
 -11   2   3        0.02        0.55      1.54 o 
 -10   2   3        0.83        1.27      1.07 o 
  -9   2   3        2.85        3.47      1.65 o 
  -8   2   3        6.32        6.05      0.58 o 
  -7   2   3       12.99       12.23      0.60 o 
  -6   2   3      207.02      215.37      3.52 o 
  -5   2   3      209.52      240.07      2.66 o 
  -4   2   3      972.28      998.68     10.17 o 
  -3   2   3      375.43      395.37      4.20 o 
  -2   2   3      159.87      195.03      2.11 o 
  -1   2   3        0.01        0.07      0.30 o 
   0   2   3      127.11      105.40      1.24 o 
   1   2   3     1680.44     1723.29     16.61 o 
   2   2   3      549.10      590.04      5.77 o 
   3   2   3      100.73      103.85      1.31 o 
   4   2   3      379.81      356.60      4.08 o 
   5   2   3      425.51      430.26      5.35 o 
   6   2   3       85.33       85.97      3.77 o 
   7   2   3       73.82       73.07      1.70 o 
   8   2   3        9.47       10.08      1.12 o 
   9   2   3        9.20       14.39      4.13 o 
  10   2   3        2.46        4.28      3.36 o 
  11   2   3        0.00        0.03      1.52 o 
  12   2   3        4.09        2.49      2.30 o 
 -12   3   3        0.10        0.43      1.86 o 
 -11   3   3        1.59        0.86      1.23 o 
 -10   3   3        2.20        0.17      1.23 o 
  -9   3   3        7.49        8.47      1.17 o 
  -8   3   3        9.97        7.66      0.82 o 
  -7   3   3       50.63       56.36      1.27 o 
  -6   3   3        0.25        1.10      0.34 o 
  -5   3   3       21.32       22.43      1.44 o 
  -4   3   3      371.45      368.52      4.15 o 
  -3   3   3        1.24        2.50      0.26 o 
  -2   3   3      800.26      815.92      7.55 o 
  -1   3   3      198.25      226.65      2.79 o 
   0   3   3       12.32       15.11      0.39 o 
   1   3   3     1675.62     1785.44     23.62 o 
   2   3   3     1126.35     1207.79     19.25 o 
   3   3   3      243.70      263.48      2.93 o 
   4   3   3      262.74      272.09      3.33 o 
   5   3   3      262.73      286.15      4.07 o 
   6   3   3       12.49       16.71      0.70 o 
   7   3   3        1.57        1.09      0.55 o 
   8   3   3       60.09       65.91      3.69 o 
   9   3   3       25.05       26.46      1.85 o 
  10   3   3        1.05        1.96      1.12 o 
  11   3   3        2.67        0.62      1.20 o 
  12   3   3        0.10        0.01      2.24 o 
 -11   4   3        0.05        0.01      1.78 o 
 -10   4   3        0.20        0.05      1.57 o 
  -9   4   3        0.28        1.08      1.06 o 
  -8   4   3       26.28       27.84      1.35 o 
  -7   4   3        0.30        0.67      0.65 o 
  -6   4   3       11.83       12.13      0.58 o 
  -5   4   3      329.87      337.26      5.67 o 
  -4   4   3      136.72      137.43      3.62 o 
  -3   4   3       37.07       37.26      0.68 o 
  -2   4   3      937.55      886.02     13.75 o 
  -1   4   3     1877.12     1977.03     19.36 o 
   0   4   3       68.91       79.66      1.00 o 
   1   4   3      994.76     1035.89     10.06 o 
   2   4   3      918.96      949.32     17.00 o 
   3   4   3      203.13      213.27      2.66 o 
   4   4   3       26.71       24.09      0.66 o 
   5   4   3      215.71      211.99      3.43 o 
   6   4   3       38.21       37.50      1.05 o 
   7   4   3        1.30        0.90      0.89 o 
   8   4   3       44.30       47.18      2.02 o 
   9   4   3        0.04        0.01      1.04 o 
  10   4   3        6.64        8.19      1.28 o 
  11   4   3        0.03        1.84      2.32 o 
 -10   5   3        2.07        2.24      2.10 o 
  -9   5   3        0.08        0.43      1.58 o 
  -8   5   3        0.09        3.09      2.72 o 
  -7   5   3       11.77       12.00      1.50 o 
  -6   5   3       14.57       11.40      1.24 o 
  -5   5   3       50.71       45.49      3.53 o 
  -4   5   3      174.33      173.43      2.84 o 
  -3   5   3      150.34      147.04      3.34 o 
  -2   5   3       81.19       70.32      1.55 o 
  -1   5   3        0.46        0.78      0.20 o 
   0   5   3      214.36      215.01      2.64 o 
   1   5   3       23.09       25.91      0.67 o 
   2   5   3        5.40        3.25      0.86 o 
   3   5   3        0.09        0.15      0.38 o 
   4   5   3       25.53       22.91      1.81 o 
   5   5   3        0.04        0.18      0.55 o 
   6   5   3       11.83       12.81      1.06 o 
   7   5   3        4.09        3.54      1.00 o 
   8   5   3        0.70        0.51      0.96 o 
   9   5   3        0.25        1.82      1.72 o 
  10   5   3        0.34        0.28      1.58 o 
  -9   6   3        0.14        0.17      2.58 o 
  -8   6   3        6.86        2.65      2.06 o 
  -7   6   3        4.26        3.56      1.83 o 
  -6   6   3        0.33        1.04      1.07 o 
  -5   6   3       33.98       32.75      5.26 o 
  -4   6   3       35.60       31.83      1.58 o 
  -3   6   3        3.94        3.47      1.02 o 
  -2   6   3      229.27      233.48      5.29 o 
  -1   6   3        6.08        6.95      1.19 o 
   0   6   3      129.10      122.69      3.23 o 
   1   6   3       41.40       44.46      1.07 o 
   2   6   3       14.05       11.54      0.69 o 
   3   6   3        1.70        2.22      0.71 o 
   4   6   3        6.22        5.32      0.78 o 
   5   6   3        0.30        0.13      0.85 o 
   6   6   3       11.89       12.66      2.95 o 
   7   6   3        0.01        0.57      1.64 o 
   8   6   3        0.68        0.81      1.78 o 
  -7   7   3        4.37        2.99      2.28 o 
  -6   7   3       32.60       27.00      2.43 o 
  -5   7   3        0.01        0.00      1.30 o 
  -4   7   3       23.16       21.27      3.84 o 
  -3   7   3       13.39       11.06      1.77 o 
  -2   7   3        6.67        8.17      1.57 o 
  -1   7   3        1.22        1.91      1.46 o 
   0   7   3       28.06       23.56      2.20 o 
   1   7   3        5.72        4.03      1.29 o 
   2   7   3       69.45       67.93      2.84 o 
   3   7   3       18.23       22.84      1.92 o 
   4   7   3       25.64       29.79      3.13 o 
   5   7   3       22.01       20.51      2.47 o 
   6   7   3        5.41        1.12      2.88 o 
  -3   8   3        0.05        0.59      1.92 o 
  -2   8   3        0.01        4.67      2.06 o 
  -1   8   3        0.53        1.83      1.73 o 
   0   8   3        0.87        0.97      1.66 o 
   1   8   3        5.30        8.10      2.38 o 
   2   8   3        4.57        5.08      1.96 o 
   3   8   3        4.64        5.47      3.83 o 
 -13   0   4        0.00        2.31      2.09 o 
 -12   0   4       17.85       11.32      2.17 o 
 -11   0   4        3.40        2.99      2.80 o 
 -10   0   4       44.09       47.62      3.56 o 
  -9   0   4        0.07        0.40      1.64 o 
  -8   0   4        0.47        5.37      1.80 o 
  -7   0   4       49.81       39.24      1.07 o 
  -6   0   4       92.28      127.15      0.75 o 
  -5   0   4       12.07        9.12      0.94 o 
  -4   0   4       45.19       94.66      6.36 o 
  -3   0   4     6563.65     5646.15     48.28 o 
  -2   0   4     1564.97      615.27      0.72 o 
  -1   0   4     1684.18     1111.89      0.76 o 
   0   0   4      180.72       96.85     31.99 o 
   2   0   4      227.62       43.91     22.47 o 
   3   0   4     1046.09     1349.28      2.74 o 
   5   0   4       27.44      223.78     16.70 o 
   6   0   4        0.25       28.57      7.77 o 
   7   0   4      111.62      154.24     14.69 o 
   8   0   4      127.78      145.63      1.01 o 
   9   0   4       47.86       49.51      4.78 o 
  10   0   4        4.60        9.32      3.86 o 
  11   0   4        6.45        3.57      2.02 o 
  12   0   4       20.34       26.15      5.06 o 
 -13   1   4        0.26        0.53      1.67 o 
 -12   1   4        4.36        4.71      4.14 o 
 -11   1   4        5.87        2.93      2.57 o 
 -10   1   4        0.35        0.98      1.15 o 
  -9   1   4       31.31       29.22      1.99 o 
  -8   1   4       49.17       58.68      1.23 o 
  -7   1   4       70.83       56.71      1.00 o 
  -6   1   4      692.96      692.46      9.14 o 
  -5   1   4      215.30      228.13      1.80 o 
  -4   1   4       27.90       10.78      1.83 o 
  -3   1   4     1571.99     1689.28     20.46 o 
  -2   1   4      371.31      306.42      2.28 o 
   0   1   4     4917.48     6072.02    221.78 o 
   1   1   4     3230.70     3633.98     29.14 o 
   2   1   4     1669.99     1704.41     26.41 o 
   3   1   4      849.01      805.32     14.09 o 
   4   1   4      685.10      621.85      4.86 o 
   5   1   4     1040.19     1173.14     16.63 o 
   6   1   4        0.00        0.29      0.61 o 
   7   1   4      104.61      100.96      1.99 o 
   8   1   4       93.02       92.10      2.96 o 
   9   1   4        2.25        3.20      1.02 o 
  10   1   4        4.08        1.85      1.68 o 
  11   1   4        3.69        4.29      3.83 o 
  12   1   4        4.31        3.64      1.96 o 
 -12   2   4        0.19        1.79      1.71 o 
 -11   2   4        3.56        2.31      2.76 o 
 -10   2   4       11.91        7.16      1.83 o 
  -9   2   4        0.43        0.89      0.71 o 
  -8   2   4        2.19        2.04      0.64 o 
  -7   2   4      176.92      184.31      3.13 o 
  -6   2   4        2.39        0.95      0.43 o 
  -5   2   4       90.69       88.40      1.28 o 
  -4   2   4      221.37      209.43      2.37 o 
  -3   2   4      217.31      189.00      4.61 o 
  -2   2   4      180.97      184.85      1.70 o 
  -1   2   4       80.61       73.74      1.44 o 
   0   2   4       90.32       94.41      1.07 o 
   1   2   4      651.56      631.55      6.42 o 
   2   2   4      347.73      317.51      3.62 o 
   3   2   4       15.69       28.32      0.54 o 
   4   2   4       12.95       16.01      0.56 o 
   5   2   4       14.73       15.65      0.50 o 
   6   2   4        5.26        4.31      0.51 o 
   7   2   4        0.69        1.66      0.46 o 
   8   2   4       15.86       13.65      1.83 o 
   9   2   4       50.68       53.09      6.75 o 
  10   2   4        0.45        1.75      1.31 o 
  11   2   4        1.90        0.27      0.78 o 
  12   2   4        2.45        5.56      2.06 o 
 -12   3   4        0.47        0.17      1.49 o 
 -11   3   4        1.14        3.56      1.23 o 
 -10   3   4        3.57        2.45      1.70 o 
  -9   3   4       56.71       50.98      1.75 o 
  -8   3   4        1.29        1.09      1.17 o 
  -7   3   4       77.67       66.63      1.43 o 
  -6   3   4      184.42      155.20      2.45 o 
  -5   3   4       62.34       58.13      0.89 o 
  -4   3   4      299.45      300.67      3.11 o 
  -3   3   4      190.70      190.18      2.33 o 
  -2   3   4       58.72       49.04      0.93 o 
  -1   3   4        7.66        7.56      0.66 o 
   0   3   4       87.59       93.82      1.10 o 
   1   3   4      493.96      464.74      4.29 o 
   2   3   4      294.85      290.99      3.31 o 
   3   3   4      295.63      318.52      3.53 o 
   4   3   4        1.71        2.41      0.45 o 
   5   3   4       25.12       22.15      1.66 o 
   6   3   4       48.05       53.22      1.25 o 
   7   3   4       30.24       35.47      1.67 o 
   8   3   4        4.29        3.35      0.63 o 
   9   3   4        3.91        7.78      1.33 o 
  10   3   4        0.61        0.55      1.32 o 
  11   3   4        0.32        0.03      1.87 o 
  12   3   4        0.50        0.28      1.91 o 
 -11   4   4        0.79        0.02      1.75 o 
 -10   4   4       11.55       18.73      5.65 o 
  -9   4   4       28.17       28.21      1.54 o 
  -8   4   4       38.13       31.44      1.38 o 
  -7   4   4      108.00      112.50      3.10 o 
  -6   4   4        1.75        0.42      0.41 o 
  -5   4   4      166.95      169.09      2.53 o 
  -4   4   4        0.23        0.96      0.31 o 
  -3   4   4        0.01        0.18      0.50 o 
  -2   4   4        0.03        0.08      0.43 o 
  -1   4   4       50.33       47.71      1.01 o 
   0   4   4       72.03       60.06      0.91 o 
   1   4   4        2.27        1.93      0.30 o 
   2   4   4       20.38       24.06      0.54 o 
   3   4   4        0.56        0.90      0.36 o 
   4   4   4        0.58        0.53      0.44 o 
   5   4   4        1.65        1.83      0.58 o 
   6   4   4       21.83       16.51      1.71 o 
   7   4   4       34.42       37.04      1.47 o 
   8   4   4        9.41        8.01      1.43 o 
   9   4   4        5.79        5.35      2.77 o 
  10   4   4        0.13        0.11      1.40 o 
  11   4   4        0.09        1.20      1.63 o 
 -10   5   4        7.28        5.99      1.89 o 
  -9   5   4        3.37        4.80      1.26 o 
  -8   5   4        0.94        2.55      1.25 o 
  -7   5   4       55.45       56.47      2.13 o 
  -6   5   4       43.37       44.41      2.58 o 
  -5   5   4        0.00        1.05      1.05 o 
  -4   5   4       39.95       37.98      2.44 o 
  -3   5   4        8.60        9.34      1.00 o 
  -2   5   4      141.07      144.24      2.39 o 
  -1   5   4       42.50       46.34      1.44 o 
   0   5   4       60.99       54.41      1.08 o 
   1   5   4        5.51        3.07      1.00 o 
   2   5   4        0.59        1.35      0.35 o 
   3   5   4        0.21        0.57      0.47 o 
   4   5   4       11.51       10.14      0.60 o 
   5   5   4        3.46        2.43      0.75 o 
   6   5   4       36.36       30.67      1.41 o 
   7   5   4        0.17        0.53      0.65 o 
   8   5   4        1.35        0.50      1.02 o 
   9   5   4        0.04        0.01      1.89 o 
  10   5   4        3.52        3.28      2.31 o 
  -9   6   4        0.76        0.02      1.79 o 
  -8   6   4        0.25        0.02      1.58 o 
  -7   6   4        0.89        1.87      1.37 o 
  -6   6   4       14.37       19.45      2.87 o 
  -5   6   4       24.44       21.27      3.73 o 
  -4   6   4        0.03        2.14      1.37 o 
  -3   6   4      133.05      137.34      3.48 o 
  -2   6   4      131.14      142.58      3.52 o 
  -1   6   4       41.66       41.74      1.46 o 
   0   6   4       62.79       60.72      3.32 o 
   1   6   4      310.68      322.46      5.40 o 
   2   6   4       54.74       50.19      1.21 o 
   3   6   4       11.80       11.37      0.70 o 
   4   6   4      114.71      110.54      2.82 o 
   5   6   4       30.97       24.78      1.69 o 
   6   6   4        0.04        0.29      0.93 o 
   7   6   4       27.38       33.79      4.82 o 
   8   6   4       21.91       15.89      2.01 o 
  -6   7   4        0.75        3.04      3.08 o 
  -5   7   4        7.40        7.47      1.76 o 
  -4   7   4        0.17        0.60      1.19 o 
  -3   7   4       11.93        9.60      1.19 o 
  -2   7   4        7.56       12.74      1.21 o 
  -1   7   4        2.31        2.60      0.98 o 
   0   7   4       11.05       16.99      3.22 o 
   1   7   4        4.51        7.83      1.62 o 
   2   7   4        0.19        0.10      1.40 o 
   3   7   4        5.05        8.76      2.64 o 
   4   7   4        0.78        1.36      1.53 o 
   5   7   4        0.07        0.64      2.02 o 
   6   7   4        0.07        1.11      3.71 o 
  -3   8   4        0.53        0.25      1.79 o 
  -2   8   4       14.76       16.59      2.65 o 
  -1   8   4        7.19       10.26      2.16 o 
   0   8   4        1.89        2.54      2.01 o 
   1   8   4       15.77       14.53      2.16 o 
   2   8   4       15.81       16.67      4.33 o 
 -13   1   5        0.73        1.20      1.59 o 
 -12   1   5        4.25        4.95      1.44 o 
 -11   1   5        0.65        0.06      1.33 o 
 -10   1   5       49.38       60.56      2.79 o 
  -9   1   5        0.15        2.07      1.53 o 
  -8   1   5       14.51       17.59      1.75 o 
  -7   1   5       24.35       20.75      0.73 o 
  -6   1   5      135.27      114.76      1.52 o 
  -5   1   5       17.08       13.26      0.53 o 
  -4   1   5        0.86        0.14      0.28 o 
  -3   1   5      293.31      303.57      3.70 o 
  -2   1   5     5543.72     6126.93    198.48 o 
  -1   1   5      145.57      141.08      1.51 o 
   0   1   5     1371.15     1335.84     15.00 o 
   1   1   5        0.65        0.62      0.22 o 
   2   1   5      985.73      981.84      9.83 o 
   3   1   5     1596.95     1637.10     18.43 o 
   5   1   5      597.20      553.40      7.07 o 
   6   1   5       38.95       42.50      1.25 o 
   7   1   5       16.81       10.76      1.51 o 
   8   1   5       33.23       31.83      1.53 o 
   9   1   5       27.81       31.30      2.62 o 
  10   1   5       31.64       31.55      5.89 o 
  11   1   5        2.66        4.49      2.55 o 
  12   1   5        0.00        0.15      1.76 o 
 -12   2   5        0.30        0.91      1.39 o 
 -11   2   5        0.00        0.23      1.29 o 
 -10   2   5       13.01       12.93      1.30 o 
  -9   2   5       38.19       42.10      3.39 o 
  -8   2   5        6.94        7.46      0.97 o 
  -7   2   5      197.55      215.33      3.24 o 
  -6   2   5       85.87       85.19      1.46 o 
  -5   2   5       45.33       43.33      0.96 o 
  -4   2   5       47.79       48.13      1.04 o 
  -3   2   5      857.15      870.70      9.15 o 
  -2   2   5      146.19      171.67      1.75 o 
  -1   2   5     1323.28     1373.50     15.97 o 
   0   2   5      352.54      386.21      3.71 o 
   1   2   5      551.39      551.06      5.74 o 
   2   2   5      648.27      611.36      6.66 o 
   3   2   5      501.40      500.71      5.27 o 
   4   2   5      150.60      155.81      2.07 o 
   5   2   5        8.34        5.19      0.50 o 
   6   2   5       30.54       38.09      1.03 o 
   7   2   5       99.56      112.43      2.52 o 
   8   2   5       58.52       61.27      2.34 o 
   9   2   5        4.30        4.81      1.66 o 
  10   2   5        0.45        0.02      1.62 o 
  11   2   5        0.51        0.00      2.26 o 
  12   2   5        2.99        0.01      2.94 o 
 -12   3   5        1.37        0.91      1.45 o 
 -11   3   5        0.21        2.06      1.24 o 
 -10   3   5        5.04        4.84      1.12 o 
  -9   3   5        3.11        4.53      0.99 o 
  -8   3   5        1.38        2.42      1.49 o 
  -7   3   5       65.70       67.85      1.31 o 
  -6   3   5       45.11       43.95      1.00 o 
  -5   3   5       37.61       38.10      1.48 o 
  -4   3   5      147.24      145.05      1.88 o 
  -3   3   5      178.39      204.52      2.11 o 
  -2   3   5       11.37       14.44      0.80 o 
  -1   3   5      285.63      289.85      3.45 o 
   0   3   5       19.40       21.60      0.41 o 
   1   3   5       21.42       14.11      0.44 o 
   2   3   5      109.12      116.51      1.43 o 
   3   3   5       45.39       63.12      1.19 o 
   4   3   5      103.01      104.25      1.55 o 
   5   3   5      197.63      211.53      4.63 o 
   6   3   5        0.19        0.14      0.53 o 
   7   3   5      141.76      168.87      6.63 o 
   8   3   5       12.66       14.65      1.12 o 
   9   3   5        0.03        0.25      1.15 o 
  10   3   5       11.25        9.85      1.91 o 
  11   3   5        6.80        6.06      1.79 o 
 -11   4   5        0.23        0.00      1.83 o 
 -10   4   5        6.17        4.58      1.30 o 
  -9   4   5        1.15        1.45      0.90 o 
  -8   4   5       11.38       10.56      2.02 o 
  -7   4   5        3.75        3.02      0.74 o 
  -6   4   5       25.38       25.35      0.75 o 
  -5   4   5       27.67       31.93      0.77 o 
  -4   4   5        2.48        3.38      0.22 o 
  -3   4   5      240.65      228.07      3.91 o 
  -2   4   5        0.87        0.12      0.47 o 
  -1   4   5      263.58      271.99      4.53 o 
   0   4   5      134.04      135.67      1.74 o 
   1   4   5       64.99       53.08      0.90 o 
   2   4   5      102.30      105.40      1.46 o 
   3   4   5      126.08      118.18      2.02 o 
   4   4   5      295.04      277.25      4.00 o 
   5   4   5      196.81      193.58      4.91 o 
   6   4   5        0.68        1.14      0.83 o 
   7   4   5       26.20       24.57      1.16 o 
   8   4   5       17.63       11.72      1.31 o 
   9   4   5       22.93       23.23      1.93 o 
  10   4   5        0.24        1.30      1.34 o 
  11   4   5        7.36        7.73      2.67 o 
 -10   5   5       26.68       29.30      2.37 o 
  -9   5   5       19.48       19.48      1.82 o 
  -8   5   5        0.76        4.86      1.97 o 
  -7   5   5      133.20      146.14      6.49 o 
  -6   5   5       44.28       43.73      4.66 o 
  -5   5   5       32.17       40.07      1.73 o 
  -4   5   5      318.25      330.41      6.88 o 
  -3   5   5       32.03       35.71      1.52 o 
  -2   5   5      151.58      158.66      3.23 o 
  -1   5   5        0.40        0.59      0.64 o 
   0   5   5       44.46       43.44      0.87 o 
   1   5   5        3.55        4.38      0.56 o 
   2   5   5        0.55        1.13      0.63 o 
   3   5   5       27.80       30.13      2.48 o 
   4   5   5       45.61       48.44      1.05 o 
   5   5   5       22.24       18.83      1.23 o 
   6   5   5       38.23       36.12      2.71 o 
   7   5   5        9.80        8.99      0.94 o 
   8   5   5        0.65        1.25      1.32 o 
   9   5   5        1.53        1.69      1.14 o 
  10   5   5        0.17        1.96      2.32 o 
  -9   6   5       13.52        9.30      2.65 o 
  -8   6   5        8.03        6.99      3.20 o 
  -7   6   5       17.02       16.03      1.56 o 
  -6   6   5       17.86       16.88      3.86 o 
  -5   6   5        2.81        3.70      1.42 o 
  -4   6   5       56.41       56.96      3.84 o 
  -3   6   5       50.38       50.56      2.13 o 
  -2   6   5       58.62       63.07      2.39 o 
  -1   6   5      327.48      321.67      7.94 o 
   0   6   5      183.13      198.00      5.35 o 
   1   6   5      108.20      103.56      2.41 o 
   2   6   5      167.40      176.97      3.65 o 
   3   6   5        0.24        1.40      0.94 o 
   4   6   5       52.60       50.96      3.72 o 
   5   6   5       20.63       18.98      3.43 o 
   6   6   5        3.65        6.65      1.13 o 
   7   6   5       13.36       11.21      1.82 o 
   8   6   5        6.68       10.08      1.76 o 
  -6   7   5        2.23        3.09      2.26 o 
  -5   7   5       13.67       13.28      2.91 o 
  -4   7   5        3.79        2.22      1.26 o 
  -3   7   5       22.76       19.36      1.32 o 
  -2   7   5       39.07       39.94      1.62 o 
  -1   7   5        3.57        3.54      1.29 o 
   0   7   5        8.89        8.07      1.08 o 
   1   7   5       29.64       24.73      2.00 o 
   2   7   5        7.50        7.52      1.51 o 
   3   7   5        3.17        1.08      1.82 o 
   4   7   5       25.41       23.14      2.48 o 
   5   7   5        0.39        0.83      1.59 o 
   6   7   5        1.30        0.12      3.79 o 
  -2   8   5        1.87        0.65      1.79 o 
  -1   8   5        1.02        0.80      1.80 o 
   0   8   5        6.65        3.20      1.80 o 
   1   8   5        0.92        2.02      2.01 o 
   2   8   5       19.37       20.44      3.34 o 
 -13   0   6       21.04       21.77      3.25 o 
 -12   0   6        6.84        2.29      2.19 o 
 -11   0   6       19.64       13.41      2.33 o 
 -10   0   6        2.38        3.63      1.48 o 
  -9   0   6        5.14        8.01      1.34 o 
  -8   0   6       62.77       78.94      2.67 o 
  -7   0   6      112.44       76.60      2.16 o 
  -6   0   6      203.90      175.64      3.38 o 
  -5   0   6      781.49      690.46     11.31 o 
  -4   0   6     1626.65     1765.78     21.17 o 
  -3   0   6     2285.63     2613.44     37.15 o 
  -2   0   6     5166.49     6215.83    217.86 o 
  -1   0   6     3229.11     3809.41     88.96 o 
   0   0   6        8.00      112.75     10.34 o 
   1   0   6      920.77      469.96      1.03 o 
   3   0   6      339.29      453.78      2.11 o 
   5   0   6      115.92      240.30     12.00 o 
   6   0   6      681.95      602.85      6.27 o 
   7   0   6       38.11       40.98     10.40 o 
   8   0   6       31.61       24.82      5.56 o 
   9   0   6       23.55       23.85      1.79 o 
  10   0   6        7.70       14.02      3.81 o 
  12   0   6        3.69        4.98      2.73 o 
 -13   1   6        0.00        0.03      1.66 o 
 -12   1   6        7.10       10.00      1.51 o 
 -11   1   6       17.91       20.35      1.71 o 
 -10   1   6        6.81        3.71      1.04 o 
  -9   1   6        5.58        8.52      0.86 o 
  -8   1   6       43.76       39.23      1.98 o 
  -7   1   6       12.89       15.99      0.85 o 
  -6   1   6       28.95       20.71      0.72 o 
  -5   1   6       16.74        9.62      0.68 o 
  -4   1   6        4.62        6.77      2.40 o 
  -3   1   6     1549.47     1482.79     16.97 o 
  -2   1   6        8.56        5.40      0.79 o 
  -1   1   6     6193.95     6817.71    139.88 o 
   0   1   6     2587.10     2793.23     47.83 o 
   1   1   6      667.07      581.62      4.53 o 
   2   1   6      732.10      683.20      4.74 o 
   3   1   6     2030.64     1993.47     27.22 o 
   4   1   6     2138.34     2300.82     23.93 o 
   5   1   6       39.99       45.17      0.59 o 
   6   1   6      269.29      275.88      8.90 o 
   7   1   6      224.58      204.32      3.69 o 
   8   1   6        0.34        0.23      0.77 o 
   9   1   6        5.20        6.85      0.84 o 
  10   1   6       17.16       10.24      1.64 o 
  11   1   6        0.77        0.05      2.32 o 
  12   1   6        0.13        0.06      1.76 o 
 -12   2   6        0.58        2.49      1.49 o 
 -11   2   6        1.33        1.71      1.71 o 
 -10   2   6       11.61        9.85      3.63 o 
  -9   2   6       11.20       11.22      1.18 o 
  -8   2   6       13.08       10.79      0.88 o 
  -7   2   6        0.11        0.23      0.46 o 
  -6   2   6      308.32      311.80      6.39 o 
  -5   2   6       66.32       65.03      1.08 o 
  -4   2   6       11.20       15.74      0.39 o 
  -3   2   6     1773.46     1791.35     17.20 o 
  -2   2   6      192.18      189.95      2.14 o 
  -1   2   6      318.07      290.50      2.81 o 
   0   2   6      686.50      675.75      7.44 o 
   1   2   6      212.47      204.95      2.79 o 
   2   2   6      128.87      140.48      1.50 o 
   3   2   6      905.26      997.06     10.30 o 
   4   2   6      264.36      246.76      3.75 o 
   5   2   6       52.35       49.60      1.06 o 
   6   2   6      153.33      173.71      3.27 o 
   7   2   6        0.24        0.31      0.49 o 
   8   2   6        1.90        0.91      0.60 o 
   9   2   6       15.33       15.33      1.66 o 
  10   2   6        0.76        0.41      2.03 o 
  11   2   6        0.44        0.64      1.56 o 
  12   2   6        0.05        0.12      3.01 o 
 -12   3   6        0.00        0.00      1.48 o 
 -11   3   6        0.01        0.66      1.15 o 
 -10   3   6       12.70       11.10      1.14 o 
  -9   3   6        6.69        5.53      0.85 o 
  -8   3   6       84.91       93.88      3.26 o 
  -7   3   6       79.09       92.49      1.86 o 
  -6   3   6        8.05        7.43      0.61 o 
  -5   3   6       56.62       65.14      0.95 o 
  -4   3   6       43.33       44.43      1.59 o 
  -3   3   6        1.79        3.88      0.25 o 
  -2   3   6       29.71       35.82      0.79 o 
  -1   3   6      286.26      302.88      3.70 o 
   0   3   6       36.48       61.38      0.79 o 
   1   3   6      560.02      638.48      7.13 o 
   2   3   6       67.84       68.76      1.11 o 
   3   3   6      245.39      268.33      3.06 o 
   4   3   6        0.30        0.14      0.37 o 
   5   3   6       23.84       24.98      0.83 o 
   6   3   6       11.22       13.43      0.86 o 
   7   3   6      156.79      171.33      3.87 o 
   8   3   6        2.67        3.68      0.70 o 
   9   3   6        5.69        6.74      1.26 o 
  10   3   6       11.13       13.16      2.71 o 
  11   3   6        0.50        0.93      1.70 o 
 -11   4   6        1.33        3.69      2.05 o 
 -10   4   6       14.51       13.43      1.51 o 
  -9   4   6        4.11        5.37      1.12 o 
  -8   4   6       13.87        9.28      1.90 o 
  -7   4   6       41.64       47.47      1.44 o 
  -6   4   6      292.78      310.39      4.38 o 
  -5   4   6      201.45      196.11      2.73 o 
  -4   4   6      342.51      352.03      6.26 o 
  -3   4   6      110.53      110.78      2.12 o 
  -2   4   6        3.61        4.14      1.05 o 
  -1   4   6       65.98       79.52      1.55 o 
   0   4   6      235.00      260.91      3.03 o 
   1   4   6      106.02      100.35      1.33 o 
   2   4   6       92.98       93.41      1.28 o 
   3   4   6      116.07      131.64      3.95 o 
   4   4   6        0.19        0.45      0.46 o 
   5   4   6       29.76       31.58      1.23 o 
   6   4   6        3.11        3.98      0.82 o 
   7   4   6        0.77        1.94      0.80 o 
   8   4   6       10.25        8.85      2.29 o 
   9   4   6        0.12        0.62      1.17 o 
  10   4   6        0.38        0.49      1.40 o 
  11   4   6        0.00        1.92      1.89 o 
 -10   5   6       24.26       23.41      2.58 o 
  -9   5   6       11.33       11.74      1.83 o 
  -8   5   6       44.84       50.45      4.45 o 
  -7   5   6      183.55      205.76      4.96 o 
  -6   5   6       96.01      106.31      3.21 o 
  -5   5   6       52.24       54.17      3.95 o 
  -4   5   6     1045.13     1148.48     19.67 o 
  -3   5   6     1234.24     1297.43     23.80 o 
  -2   5   6      334.76      347.57     12.19 o 
  -1   5   6     1272.24     1321.50     17.96 o 
   0   5   6      617.08      604.56      7.18 o 
   1   5   6        0.39        1.39      0.69 o 
   2   5   6      455.78      444.49      6.15 o 
   3   5   6      252.50      249.97      3.58 o 
   4   5   6        8.21        7.28      1.10 o 
   5   5   6       91.79       91.87      2.45 o 
   6   5   6       99.91       97.37      3.31 o 
   7   5   6        2.55        1.56      0.92 o 
   8   5   6        4.24        4.00      1.29 o 
   9   5   6        1.73        0.49      1.46 o 
  10   5   6        2.39        0.72      2.10 o 
  -8   6   6        0.95        2.55      1.55 o 
  -7   6   6       12.88       12.98      1.89 o 
  -6   6   6       11.99       12.36      1.65 o 
  -5   6   6        0.00        0.82      1.23 o 
  -4   6   6       23.13       26.36      2.17 o 
  -3   6   6       29.49       27.51      1.47 o 
  -2   6   6        1.55        0.23      0.91 o 
  -1   6   6       15.30        9.17      1.81 o 
   0   6   6        4.51        4.72      0.90 o 
   1   6   6        3.35        3.56      0.88 o 
   2   6   6       15.70       13.29      1.68 o 
   3   6   6       51.03       52.55      1.45 o 
   4   6   6       11.43       13.91      1.94 o 
   5   6   6        0.01        0.78      0.75 o 
   6   6   6       24.54       25.90      1.70 o 
   7   6   6        7.45        6.51      1.55 o 
   8   6   6        0.19        1.80      1.79 o 
  -6   7   6        1.51        0.83      1.56 o 
  -5   7   6       29.55       29.33      2.07 o 
  -4   7   6        6.97        9.67      1.62 o 
  -3   7   6        0.27        1.33      1.23 o 
  -2   7   6        1.41        0.52      1.13 o 
  -1   7   6       64.31       66.67      2.50 o 
   0   7   6       39.88       40.45      1.83 o 
   1   7   6        1.34        1.92      1.64 o 
   2   7   6       18.05       17.19      3.08 o 
   3   7   6       21.34       14.06      2.57 o 
   4   7   6        1.49        0.30      1.46 o 
   5   7   6        3.43        5.85      2.21 o 
   6   7   6        0.70        5.36      3.73 o 
  -2   8   6        2.54        0.98      2.22 o 
  -1   8   6        7.57        8.05      2.96 o 
   0   8   6        3.34        4.65      1.86 o 
   1   8   6        8.36        5.19      4.39 o 
   2   8   6        8.41        3.41      1.88 o 
 -12   1   7       12.26       10.53      1.58 o 
 -11   1   7       15.12       17.05      4.10 o 
 -10   1   7        1.64        1.34      1.04 o 
  -9   1   7       20.84       23.25      1.17 o 
  -8   1   7      198.25      219.78      3.57 o 
  -7   1   7      252.74      271.50      3.78 o 
  -6   1   7       93.30       93.17      1.26 o 
  -5   1   7     1729.44     1897.07     19.16 o 
  -4   1   7      709.10      730.40      9.38 o 
  -3   1   7       28.78       34.91      0.79 o 
  -2   1   7      740.07      789.77      7.33 o 
  -1   1   7     2705.20     3090.50     33.83 o 
   0   1   7      173.45      163.33      1.87 o 
   1   1   7      929.19      911.69     10.21 o 
   2   1   7      392.71      402.78      5.07 o 
   3   1   7      175.14      173.56      2.58 o 
   4   1   7      850.13      907.04     10.00 o 
   5   1   7       99.41      102.94      2.12 o 
   6   1   7       64.20       65.41      3.21 o 
   7   1   7        2.46        2.34      0.86 o 
   8   1   7        3.36        1.94      0.82 o 
   9   1   7        6.27        4.76      1.42 o 
  10   1   7        4.72        0.57      2.17 o 
  11   1   7        6.87        2.71      1.80 o 
  12   1   7        2.86        3.17      1.92 o 
 -12   2   7        0.11        0.00      1.34 o 
 -11   2   7        2.30        2.15      1.25 o 
 -10   2   7       18.64       19.26      1.31 o 
  -9   2   7       16.75       16.65      0.96 o 
  -8   2   7        4.32        4.28      0.61 o 
  -7   2   7       38.13       39.03      0.78 o 
  -6   2   7        9.02       11.97      0.46 o 
  -5   2   7       64.54       73.66      1.14 o 
  -4   2   7     3360.01     3700.88     44.27 o 
  -3   2   7      206.22      226.38      2.67 o 
  -2   2   7      110.73      100.35      1.48 o 
  -1   2   7     4087.38     4566.96     76.39 o 
   0   2   7     4771.52     5506.60     96.54 o 
   1   2   7       10.96       10.54      0.30 o 
   2   2   7      733.69      736.72      8.50 o 
   3   2   7      381.68      368.92      3.71 o 
   4   2   7       32.71       37.34      1.19 o 
   5   2   7      239.65      239.94      3.53 o 
   6   2   7       17.27       17.76      1.94 o 
   7   2   7       45.13       50.32      3.40 o 
   8   2   7        0.01        0.58      0.67 o 
   9   2   7       38.13       29.92      2.20 o 
  10   2   7        2.82        4.71      2.24 o 
  11   2   7        0.80        6.45      2.73 o 
  12   2   7        1.67        0.07      3.04 o 
 -12   3   7        0.27        0.04      1.40 o 
 -11   3   7       11.30       11.23      1.40 o 
 -10   3   7        0.64        1.44      1.51 o 
  -9   3   7       62.23       71.81      2.00 o 
  -8   3   7        9.24       10.58      0.84 o 
  -7   3   7        0.94        0.40      0.43 o 
  -6   3   7       60.29       57.71      1.19 o 
  -5   3   7        2.53        2.85      0.35 o 
  -4   3   7       19.64       23.66      0.52 o 
  -3   3   7       63.69       64.74      0.92 o 
  -2   3   7       48.24       49.52      1.01 o 
  -1   3   7      487.67      495.36      5.75 o 
   0   3   7      686.75      730.91      8.28 o 
   1   3   7      183.62      195.24      2.15 o 
   2   3   7      114.26      113.52      1.48 o 
   3   3   7      143.29      137.74      1.76 o 
   4   3   7        4.71        6.59      0.45 o 
   5   3   7       55.36       51.89      1.30 o 
   6   3   7       36.90       34.35      1.32 o 
   7   3   7        8.25        9.70      0.96 o 
   8   3   7        8.82        9.22      0.86 o 
   9   3   7        0.37        0.42      1.53 o 
  10   3   7        0.89        3.72      2.95 o 
  11   3   7        1.16        1.08      1.62 o 
 -11   4   7        0.51        1.33      1.78 o 
 -10   4   7        5.69        3.83      1.76 o 
  -9   4   7        3.27        3.05      1.08 o 
  -8   4   7        0.72        0.76      0.81 o 
  -7   4   7       10.44        9.72      0.82 o 
  -6   4   7        7.46        8.50      0.53 o 
  -5   4   7       55.05       48.64      1.78 o 
  -4   4   7      344.26      343.32      6.07 o 
  -3   4   7       12.45       11.64      0.87 o 
  -2   4   7       28.72       30.76      0.85 o 
  -1   4   7      274.51      260.44      3.92 o 
   0   4   7      367.57      370.63      4.32 o 
   1   4   7      103.01       86.44      1.56 o 
   2   4   7      732.11      756.59      8.92 o 
   3   4   7      107.06      110.60      1.83 o 
   4   4   7       76.50       75.30      3.13 o 
   5   4   7      216.80      216.83      8.48 o 
   6   4   7        4.68        5.43      0.78 o 
   7   4   7        2.14        3.31      0.89 o 
   8   4   7        5.60        5.35      1.11 o 
   9   4   7       12.67       15.75      2.14 o 
  10   4   7        0.23        0.84      1.41 o 
 -10   5   7        1.87        1.56      1.61 o 
  -9   5   7        2.97        2.59      1.41 o 
  -8   5   7       89.91       96.18      5.27 o 
  -7   5   7       68.83       86.74      4.52 o 
  -6   5   7       55.52       61.64      3.75 o 
  -5   5   7       99.33      102.41      5.35 o 
  -4   5   7      257.15      276.52     10.06 o 
  -3   5   7      614.60      650.73     10.48 o 
  -2   5   7        0.15        4.59      2.32 o 
  -1   5   7      817.08      840.59     17.21 o 
   0   5   7      281.39      294.10      4.47 o 
   1   5   7       26.61       24.65      0.78 o 
   2   5   7      305.25      303.82      3.85 o 
   3   5   7      147.06      144.79      3.08 o 
   4   5   7        2.53        1.24      0.56 o 
   5   5   7      156.37      152.18      3.07 o 
   6   5   7       42.17       43.26      1.74 o 
   7   5   7        0.08        0.38      0.75 o 
   8   5   7        8.93        8.23      2.43 o 
   9   5   7        1.08        3.58      2.12 o 
  -8   6   7        3.03        3.09      3.82 o 
  -7   6   7        0.05        1.09      1.22 o 
  -6   6   7       64.93       65.09      2.50 o 
  -5   6   7       59.53       59.08      3.63 o 
  -4   6   7        4.08        5.46      0.95 o 
  -3   6   7       45.25       43.92      1.62 o 
  -2   6   7       13.59       12.14      1.61 o 
  -1   6   7      100.75       98.00      2.43 o 
   0   6   7       12.13        9.58      1.01 o 
   1   6   7       70.62       69.81      2.03 o 
   2   6   7        0.00        0.26      0.66 o 
   3   6   7      118.33      111.26      2.65 o 
   4   6   7        5.22        5.07      0.87 o 
   5   6   7       15.47       13.79      0.96 o 
   6   6   7        5.09        6.36      1.10 o 
   7   6   7        0.35        2.02      2.78 o 
   8   6   7        3.06        1.38      1.61 o 
  -6   7   7        0.90        0.04      1.67 o 
  -5   7   7        0.14        0.08      1.45 o 
  -4   7   7        5.21        9.29      1.84 o 
  -3   7   7       21.46       21.95      1.75 o 
  -2   7   7        0.49        0.99      1.12 o 
  -1   7   7       18.22       20.76      1.42 o 
   0   7   7        3.02        4.05      1.67 o 
   1   7   7        2.91        1.80      1.08 o 
   2   7   7        1.82        2.06      1.65 o 
   3   7   7        0.01        1.29      1.70 o 
   4   7   7        1.70        4.33      3.74 o 
   5   7   7       15.81       23.78      3.30 o 
   6   7   7        0.00        0.68      3.63 o 
  -1   8   7        4.43        0.73      2.10 o 
   0   8   7        0.40        1.00      1.54 o 
   1   8   7        6.37        2.30      1.68 o 
 -13   0   8       26.23       24.70      3.42 o 
 -12   0   8        2.59        3.63      1.88 o 
 -11   0   8        8.46       11.44      1.80 o 
 -10   0   8        0.01        0.42      1.46 o 
  -9   0   8       43.94       33.89      2.21 o 
  -8   0   8        1.07        0.09      0.54 o 
  -7   0   8       21.64       18.58      1.19 o 
  -6   0   8       69.98       58.48      0.82 o 
  -5   0   8      273.77      292.76      6.28 o 
  -4   0   8       93.04       78.36      0.56 o 
  -3   0   8        1.77        0.05      1.06 o 
  -2   0   8      180.08      271.46      7.56 o 
  -1   0   8     2987.39     3566.84     75.36 o 
   0   0   8      229.07      319.66      7.80 o 
   1   0   8     3093.97     3291.56     51.58 o 
   3   0   8      148.27       72.64      1.20 o 
   5   0   8       37.93       39.10      0.70 o 
   6   0   8        0.76        5.51      3.90 o 
   7   0   8       15.27       12.30      5.17 o 
   8   0   8       39.88       36.61      6.60 o 
   9   0   8      129.96      141.48      4.68 o 
  10   0   8       10.41       10.41      3.42 o 
  12   0   8       18.43       12.06      3.18 o 
 -12   1   8        0.98        3.48      1.55 o 
 -11   1   8       24.48       24.26      1.74 o 
 -10   1   8        0.04        3.91      1.27 o 
  -9   1   8       21.43       22.28      1.09 o 
  -8   1   8       72.19       79.04      1.67 o 
  -7   1   8      233.64      210.21      3.33 o 
  -6   1   8      111.17      116.98      2.10 o 
  -5   1   8      196.81      211.01      2.36 o 
  -4   1   8      645.31      664.99      6.21 o 
  -3   1   8        0.46        0.03      0.24 o 
  -2   1   8     1583.11     1751.76     15.25 o 
  -1   1   8      905.68      857.64     10.63 o 
   0   1   8       66.10       72.72      0.83 o 
   1   1   8      479.12      515.39      6.06 o 
   2   1   8        3.89        0.19      0.32 o 
   3   1   8        3.66        6.55      1.24 o 
   4   1   8       90.06       98.21      2.33 o 
   5   1   8       20.48       18.79      0.50 o 
   6   1   8      109.72      108.59      6.62 o 
   7   1   8       54.68       60.57      1.49 o 
   8   1   8        8.26        4.51      1.39 o 
  10   1   8       22.95       21.24      2.82 o 
  11   1   8        8.87       14.82      2.54 o 
  12   1   8        0.15        1.19      1.92 o 
 -12   2   8        5.78        7.67      2.93 o 
 -11   2   8        0.29        0.54      1.15 o 
 -10   2   8       57.29       62.67      1.97 o 
  -9   2   8        5.98        4.70      0.77 o 
  -8   2   8        0.23        0.00      0.67 o 
  -7   2   8      117.68      122.04      1.78 o 
  -6   2   8       35.66       36.98      0.91 o 
  -5   2   8        1.30        1.23      0.47 o 
  -4   2   8      277.36      308.90      3.56 o 
  -3   2   8      404.55      385.15      4.60 o 
  -2   2   8      760.67      815.74      9.08 o 
  -1   2   8      767.54      885.97      8.45 o 
   0   2   8      301.70      326.62      3.65 o 
   1   2   8      387.52      423.35      5.25 o 
   2   2   8       14.67       16.89      0.43 o 
   3   2   8        1.65        0.56      0.30 o 
   4   2   8       20.83       26.23      0.68 o 
   5   2   8        0.79        0.51      0.46 o 
   6   2   8       52.23       53.04      1.58 o 
   7   2   8       62.81       62.19      3.76 o 
   8   2   8        2.55        0.88      0.77 o 
  11   2   8        1.06        0.11      2.48 o 
  12   2   8        0.91        0.10      3.01 o 
 -12   3   8       13.63       12.43      2.48 o 
 -11   3   8        0.95        0.30      0.95 o 
 -10   3   8        0.60        1.42      1.15 o 
  -9   3   8       47.22       46.49      3.59 o 
  -8   3   8      133.85      134.00      2.83 o 
  -7   3   8       21.65       20.30      0.62 o 
  -6   3   8       87.14       86.33      1.40 o 
  -5   3   8      125.36      135.83      2.18 o 
  -4   3   8        0.86        1.60      0.31 o 
  -3   3   8        4.73        6.45      0.16 o 
  -2   3   8        1.01        4.08      0.72 o 
  -1   3   8      241.48      210.00      2.83 o 
   0   3   8      134.49      145.03      1.80 o 
   1   3   8      634.46      705.21      7.71 o 
   2   3   8      124.17      120.06      1.42 o 
   3   3   8      246.99      248.16      3.10 o 
   4   3   8      196.23      205.26      4.79 o 
   5   3   8        4.52        5.22      0.65 o 
   6   3   8       16.44       11.05      0.89 o 
   7   3   8        3.83        2.99      0.82 o 
   8   3   8       21.31       25.69      3.72 o 
   9   3   8        2.52        1.87      1.40 o 
  10   3   8        0.46        0.00      3.25 o 
  11   3   8        0.00        3.14      2.14 o 
 -11   4   8        0.56        1.89      2.17 o 
 -10   4   8       28.08       28.62      1.99 o 
  -9   4   8       70.83       79.78      2.88 o 
  -8   4   8       61.41       64.77      2.04 o 
  -7   4   8       49.42       49.76      1.33 o 
  -6   4   8      569.26      613.11      8.67 o 
  -5   4   8      479.05      485.61      5.73 o 
  -4   4   8      126.99      129.63      2.73 o 
  -3   4   8        8.04        4.81      0.88 o 
  -2   4   8      169.45      147.93      3.32 o 
  -1   4   8        0.15        0.42      0.53 o 
   0   4   8        2.17        2.03      0.16 o 
   1   4   8       90.94       98.98      2.19 o 
   2   4   8       40.40       35.58      1.21 o 
   3   4   8       58.05       55.68      1.51 o 
   4   4   8        0.15        1.47      0.86 o 
   5   4   8        1.01        0.58      0.65 o 
   6   4   8        0.83        0.34      0.85 o 
   7   4   8        1.65        0.35      0.82 o 
   8   4   8       27.54       23.67      5.22 o 
   9   4   8        0.53        3.07      1.41 o 
  10   4   8        0.00        0.89      1.64 o 
 -10   5   8        1.03        0.00      1.56 o 
  -9   5   8       25.75       24.17      2.32 o 
  -8   5   8       38.63       36.90      2.84 o 
  -7   5   8        0.33        1.70      2.06 o 
  -6   5   8       59.86       62.38      2.39 o 
  -5   5   8        2.83        2.65      1.20 o 
  -4   5   8        3.29        2.62      0.92 o 
  -3   5   8       14.63       13.40      1.63 o 
  -2   5   8        7.82        9.44      5.13 o 
  -1   5   8      922.21      958.24     15.66 o 
   0   5   8      539.94      545.28     14.78 o 
   1   5   8       57.11       52.22      1.13 o 
   2   5   8      917.75      927.51     11.50 o 
   3   5   8      491.35      527.61     10.58 o 
   4   5   8       17.64       18.22      1.91 o 
   5   5   8      182.96      198.98      3.63 o 
   6   5   8       97.53      119.96      3.19 o 
   7   5   8        1.80        2.99      1.07 o 
   8   5   8       56.42       62.85      3.67 o 
   9   5   8       18.82       21.01      2.06 o 
  -8   6   8       12.76       13.23      4.02 o 
  -7   6   8        4.75        8.23      1.64 o 
  -6   6   8       38.73       39.24      3.42 o 
  -5   6   8       46.60       45.91      2.40 o 
  -4   6   8        1.01        1.38      1.20 o 
  -3   6   8       63.12       68.24      2.01 o 
  -2   6   8       80.27       69.45      2.19 o 
  -1   6   8       27.03       24.50      1.26 o 
   0   6   8       32.24       29.86      1.43 o 
   1   6   8       76.10       80.70      4.53 o 
   2   6   8        4.98        5.92      0.99 o 
   3   6   8       12.97       10.24      0.94 o 
   4   6   8        9.52        8.36      0.86 o 
   5   6   8        2.68        0.84      0.81 o 
   6   6   8        5.33        3.15      1.08 o 
   7   6   8        2.64        3.37      1.34 o 
   8   6   8        1.87        1.21      1.52 o 
  -6   7   8        0.00        0.01      1.63 o 
  -5   7   8        4.73        3.40      3.42 o 
  -4   7   8       18.50       20.71      1.84 o 
  -3   7   8        0.83        2.87      1.50 o 
  -2   7   8        7.95        5.46      1.68 o 
  -1   7   8       24.01       25.33      2.84 o 
   0   7   8        9.11        7.64      1.09 o 
   1   7   8        0.84        1.18      1.07 o 
   2   7   8        6.21        5.38      1.73 o 
   3   7   8        3.60        1.10      1.32 o 
   4   7   8        0.14        0.69      1.86 o 
   5   7   8        0.33        0.53      1.70 o 
   0   8   8       13.25       13.96      1.99 o 
 -12   1   9        0.67        1.48      1.53 o 
 -11   1   9        1.24        2.37      2.92 o 
 -10   1   9        0.23        1.12      1.14 o 
  -9   1   9        3.05        2.39      0.83 o 
  -8   1   9       29.61       28.67      0.84 o 
  -7   1   9       27.77       24.09      0.59 o 
  -6   1   9      632.25      685.66      8.49 o 
  -5   1   9      140.90      144.46      2.12 o 
  -4   1   9     1012.00      959.17     10.51 o 
  -3   1   9     1969.19     2094.14     34.79 o 
  -1   1   9     1072.99     1152.13     12.29 o 
   0   1   9       34.38       51.13      0.94 o 
   1   1   9     3813.02     4426.41     82.70 o 
   2   1   9     1124.48     1148.20     12.85 o 
   3   1   9       39.35       39.55      0.83 o 
   4   1   9      123.94      119.04      1.84 o 
   5   1   9       88.52       93.74      3.39 o 
   6   1   9       27.49       36.02      4.03 o 
   7   1   9      123.18      137.86      5.90 o 
   8   1   9        0.06        0.27      0.95 o 
  10   1   9        8.15        9.71      2.86 o 
  11   1   9        4.79        3.44      1.89 o 
  12   1   9        0.27        3.00      3.02 o 
 -12   2   9        0.19        0.02      1.52 o 
 -11   2   9       12.33        9.52      1.38 o 
 -10   2   9       13.10        7.40      1.17 o 
  -9   2   9        0.84        0.06      0.74 o 
  -8   2   9       32.68       31.31      1.11 o 
  -7   2   9       43.80       51.98      1.04 o 
  -6   2   9       87.29       84.38      1.87 o 
  -5   2   9        0.23        0.19      0.34 o 
  -4   2   9     1393.33     1484.14     15.20 o 
  -3   2   9      125.13      128.10      1.76 o 
  -2   2   9     1436.55     1426.15     14.16 o 
  -1   2   9      207.67      216.59      2.31 o 
   0   2   9     1241.98     1303.28     13.69 o 
   1   2   9     1896.29     1886.80     19.20 o 
   2   2   9     1163.96     1138.71     12.66 o 
   3   2   9      181.35      182.36      1.90 o 
   4   2   9      113.08       84.53      2.43 o 
   5   2   9      170.48      171.50      3.50 o 
   6   2   9      169.73      150.03      3.15 o 
   7   2   9        0.75        0.92      0.76 o 
   8   2   9       23.82       20.61      1.66 o 
 -11   3   9        0.74        1.81      1.56 o 
 -10   3   9       14.55       11.99      1.13 o 
  -9   3   9        3.10        5.82      0.85 o 
  -8   3   9       19.37       19.61      1.32 o 
  -7   3   9       10.66        8.38      1.04 o 
  -6   3   9       92.74      101.23      2.04 o 
  -5   3   9      200.15      199.76      2.95 o 
  -4   3   9        6.45        5.67      0.35 o 
  -3   3   9      324.51      332.06      3.74 o 
  -2   3   9      861.15      864.68     10.75 o 
  -1   3   9      223.34      189.70      2.18 o 
   0   3   9      106.03       98.54      1.49 o 
   1   3   9      546.78      550.96      6.43 o 
   2   3   9       10.87       14.77      1.08 o 
   3   3   9      178.12      182.26      2.52 o 
   4   3   9       33.05       28.14      0.92 o 
   5   3   9      239.59      252.79      4.42 o 
   6   3   9        3.63        5.06      0.93 o 
   7   3   9       25.64       18.79      1.22 o 
   8   3   9        0.92        2.37      2.30 o 
   9   3   9        3.91        1.87      2.01 o 
  10   3   9        8.08        7.62      3.50 o 
  11   3   9        0.60        0.03      2.21 o 
 -11   4   9        3.08        0.08      2.01 o 
 -10   4   9        1.46        1.66      1.16 o 
  -9   4   9        0.00        0.05      1.25 o 
  -8   4   9       38.78       39.03      2.91 o 
  -7   4   9        8.23        8.48      0.90 o 
  -6   4   9        2.25        2.28      0.93 o 
  -5   4   9      267.37      269.68      3.58 o 
  -4   4   9       56.30       59.45      1.65 o 
  -3   4   9      104.14      107.17      3.11 o 
  -2   4   9        2.63        2.12      0.54 o 
  -1   4   9        0.05        0.82      0.68 o 
   0   4   9       77.28       72.30      1.27 o 
   1   4   9        8.41       10.41      1.10 o 
   2   4   9       49.62       50.41      1.37 o 
   3   4   9        4.41        5.40      0.55 o 
   4   4   9        5.99        4.32      0.55 o 
   5   4   9      181.24      184.50      3.61 o 
   6   4   9       88.19       80.13      2.35 o 
   7   4   9       39.90       41.36      1.70 o 
   8   4   9       37.45       39.75      2.30 o 
   9   4   9        2.91        1.15      1.39 o 
  10   4   9        0.22        0.00      1.68 o 
 -10   5   9        1.14        1.24      1.77 o 
  -9   5   9        4.08        2.13      2.13 o 
  -8   5   9        0.07        0.01      1.37 o 
  -7   5   9        1.61        1.79      1.78 o 
  -6   5   9      116.62      112.84      3.34 o 
  -5   5   9       92.51       90.17      3.52 o 
  -4   5   9       59.49       56.55      4.63 o 
  -3   5   9      413.59      425.57      8.21 o 
  -2   5   9      552.92      567.69      9.10 o 
  -1   5   9      193.50      186.92      4.11 o 
   0   5   9        9.24       13.23      1.09 o 
   1   5   9      106.76      116.84      2.57 o 
   2   5   9      378.36      398.30      5.72 o 
   3   5   9      117.19      117.63      3.45 o 
   4   5   9        1.35        3.67      1.55 o 
   5   5   9       46.44       47.06      1.64 o 
   6   5   9       38.43       40.96      1.75 o 
   7   5   9        0.00        0.57      1.08 o 
   8   5   9       10.91       12.41      2.73 o 
   9   5   9        6.13        4.05      1.51 o 
  -8   6   9        0.41        1.05      1.58 o 
  -7   6   9        5.51        6.41      3.56 o 
  -6   6   9       11.45       14.39      3.77 o 
  -5   6   9        0.00        0.82      0.95 o 
  -4   6   9        0.59        0.69      1.02 o 
  -3   6   9       35.07       32.84      2.79 o 
  -2   6   9       67.73       63.11      2.21 o 
  -1   6   9       12.16       15.28      1.11 o 
   0   6   9       73.95       76.13      3.64 o 
   1   6   9       90.61       88.77      2.33 o 
   2   6   9       41.11       38.23      2.46 o 
   3   6   9       10.57       11.14      1.71 o 
   4   6   9       74.30       72.45      2.10 o 
   5   6   9       28.21       31.61      1.45 o 
   6   6   9        0.00        0.77      1.00 o 
   7   6   9        2.70        1.84      1.28 o 
   8   6   9        5.70        7.61      1.87 o 
  -6   7   9        2.51        0.80      1.63 o 
  -5   7   9        7.82        6.68      1.83 o 
  -4   7   9        0.45        0.21      1.32 o 
  -3   7   9       11.83       13.18      1.44 o 
  -2   7   9        8.75       10.66      1.38 o 
  -1   7   9        0.99        1.23      1.13 o 
   0   7   9        0.93        0.66      1.04 o 
   1   7   9        2.49        1.67      1.53 o 
   2   7   9        8.48        9.06      1.69 o 
   3   7   9        2.89        1.91      1.84 o 
   4   7   9        0.16        0.09      2.04 o 
   5   7   9        0.00        0.10      1.44 o 
 -12   0  10        2.22        1.60      2.10 o 
 -11   0  10        0.40        1.27      1.55 o 
 -10   0  10        1.89        4.31      1.48 o 
  -9   0  10       62.39       58.56      3.14 o 
  -8   0  10       92.07       89.66      3.16 o 
  -7   0  10       52.92       51.95      1.20 o 
  -6   0  10      135.83      158.23      3.96 o 
  -5   0  10       13.59       13.92      0.32 o 
  -4   0  10        0.03        0.49      0.93 o 
  -3   0  10       41.26       67.54      5.36 o 
  -2   0  10      309.31      393.44     15.79 o 
  -1   0  10      124.58       94.86      0.58 o 
   0   0  10      194.43      188.73      0.85 o 
   1   0  10     2054.94     3100.47     77.05 o 
   2   0  10      458.93      422.58      4.18 o 
   3   0  10      645.47      699.93      9.83 o 
   4   0  10      132.61      178.86      2.84 o 
   5   0  10       43.21       36.90      1.97 o 
   7   0  10        4.75        2.69      2.35 o 
   8   0  10      164.97      164.01      6.30 o 
   9   0  10       49.11       53.93      5.97 o 
  10   0  10        1.68        3.35      2.41 o 
  12   0  10        3.73        2.10      2.81 o 
 -12   1  10        0.07        1.83      1.97 o 
 -11   1  10        0.97        0.98      1.28 o 
 -10   1  10        1.96        2.29      1.21 o 
  -9   1  10        0.56        1.49      0.71 o 
  -8   1  10       25.76       29.94      3.03 o 
  -7   1  10      227.65      228.17      5.19 o 
  -6   1  10       14.70       13.65      0.53 o 
  -5   1  10      309.52      298.00      3.98 o 
  -4   1  10      704.01      765.91      7.27 o 
  -3   1  10      651.55      611.19      5.49 o 
  -2   1  10      310.90      357.68      5.29 o 
  -1   1  10       34.57       42.85      0.98 o 
   0   1  10     1352.27     1356.60     22.29 o 
   1   1  10      153.90      175.52      2.77 o 
   2   1  10      152.45      129.08      1.93 o 
   3   1  10      283.03      292.26      4.41 o 
   4   1  10       75.09       75.13      1.45 o 
   5   1  10        2.16        0.57      0.85 o 
   6   1  10       14.26       10.34      1.48 o 
   7   1  10       52.64       59.46      4.47 o 
   8   1  10        7.94        8.54      1.21 o 
  10   1  10       19.65       30.55      4.00 o 
  11   1  10        2.55        5.19      2.87 o 
  12   1  10        0.02        0.01      2.79 o 
 -12   2  10        0.07        0.00      0.71 o 
 -11   2  10        9.51       10.19      1.66 o 
 -10   2  10        6.18        7.64      1.92 o 
  -9   2  10       27.69       28.43      1.24 o 
  -8   2  10        7.14        7.81      0.79 o 
  -7   2  10        0.35        0.30      0.40 o 
  -6   2  10      146.00      169.40      2.74 o 
  -5   2  10       52.96       50.90      1.39 o 
  -4   2  10       25.84       26.26      0.81 o 
  -3   2  10       49.15       67.55      1.42 o 
  -2   2  10      220.87      238.40      2.39 o 
  -1   2  10       13.23       17.10      1.01 o 
   0   2  10      916.94     1045.30     11.10 o 
   1   2  10        0.94        0.14      0.30 o 
   2   2  10       85.22       94.43      1.25 o 
   3   2  10       34.18       28.89      0.85 o 
   4   2  10       64.18       62.28      1.46 o 
   5   2  10       14.40       17.70      1.81 o 
   6   2  10       60.72       63.12      2.36 o 
   7   2  10       21.05       21.71      1.24 o 
   8   2  10        2.83        6.99      1.83 o 
 -11   3  10        3.81        6.79      3.31 o 
 -10   3  10        4.79        5.48      1.18 o 
  -9   3  10        0.97        2.73      0.98 o 
  -8   3  10        6.48        7.08      0.80 o 
  -7   3  10       46.26       43.83      1.30 o 
  -6   3  10        8.53        7.38      0.58 o 
  -5   3  10       34.94       35.62      1.00 o 
  -4   3  10        0.27        0.11      0.32 o 
  -3   3  10      159.54      159.47      4.57 o 
  -2   3  10      160.66      191.03      3.78 o 
  -1   3  10       30.15       28.63      0.45 o 
   0   3  10        7.58        7.83      0.48 o 
   1   3  10       95.18       87.33      1.40 o 
   2   3  10       38.61       39.72      0.82 o 
   3   3  10       67.54       68.14      1.22 o 
   4   3  10      114.86      118.08      2.56 o 
   5   3  10        0.23        0.19      0.58 o 
   6   3  10      124.93      132.99      3.49 o 
   7   3  10        9.57        7.29      1.09 o 
   8   3  10       51.50       53.48      4.52 o 
   9   3  10        5.20        5.26      1.58 o 
  10   3  10        0.43        0.00      3.18 o 
  11   3  10        3.28        1.74      2.15 o 
 -11   4  10        5.29        2.17      2.10 o 
 -10   4  10       10.34       14.44      3.63 o 
  -9   4  10       49.48       52.51      2.75 o 
  -8   4  10       12.05       15.53      1.44 o 
  -7   4  10       54.86       56.72      2.57 o 
  -6   4  10       65.60       66.41      1.95 o 
  -5   4  10       50.77       53.11      0.99 o 
  -4   4  10       11.69       12.74      0.97 o 
  -3   4  10     1787.75     1829.39     24.93 o 
  -2   4  10      448.27      468.21      7.63 o 
  -1   4  10        1.42        1.33      0.86 o 
   0   4  10     1422.93     1434.36     17.85 o 
   1   4  10     1245.46     1284.84     19.29 o 
   2   4  10       85.29       87.03      1.81 o 
   3   4  10      149.61      157.85      2.55 o 
   4   4  10      191.51      192.28      4.51 o 
   5   4  10       13.49       11.46      0.86 o 
   6   4  10       11.60       10.25      0.98 o 
   7   4  10        8.18       10.16      1.14 o 
   8   4  10        4.89        2.23      1.71 o 
   9   4  10        0.69        3.93      1.69 o 
  10   4  10        0.54        0.81      1.69 o 
  -9   5  10        2.42        1.13      1.52 o 
  -8   5  10        1.80        1.21      1.29 o 
  -7   5  10        0.03        0.55      1.23 o 
  -6   5  10        0.19        0.59      1.04 o 
  -5   5  10       37.60       40.87      5.16 o 
  -4   5  10       33.99       35.35      2.58 o 
  -3   5  10        8.43        9.60      0.89 o 
  -2   5  10       32.53       33.90      1.61 o 
  -1   5  10      100.48      100.87      2.93 o 
   0   5  10       98.71      105.34      2.39 o 
   1   5  10       65.83       75.51      1.52 o 
   2   5  10        0.95        1.38      1.00 o 
   3   5  10        2.30        4.08      0.68 o 
   4   5  10       49.43       50.11      1.69 o 
   5   5  10      110.09      114.98      3.39 o 
   6   5  10       11.20        7.90      1.04 o 
   7   5  10       13.52       11.85      1.43 o 
   8   5  10       17.73       15.52      3.29 o 
   9   5  10       13.26       12.26      2.02 o 
  -8   6  10        0.31        0.01      1.38 o 
  -7   6  10        9.56       10.23      1.95 o 
  -6   6  10       79.07       89.64      4.80 o 
  -5   6  10       30.59       30.56      4.33 o 
  -4   6  10       11.35       12.09      1.75 o 
  -3   6  10      179.93      190.48      4.48 o 
  -2   6  10      137.67      150.03      5.19 o 
  -1   6  10        4.67        7.26      1.14 o 
   0   6  10      107.96      104.20      2.55 o 
   1   6  10       89.40       89.06      3.10 o 
   2   6  10        4.04        2.66      1.63 o 
   3   6  10       20.33       21.18      1.44 o 
   4   6  10       42.28       47.87      4.87 o 
   5   6  10        4.47        6.06      1.18 o 
   6   6  10        5.23        5.68      1.95 o 
   7   6  10        5.57        6.63      2.59 o 
  -5   7  10        8.04        5.03      1.61 o 
  -4   7  10        5.58        5.00      1.54 o 
  -3   7  10        2.27        2.52      1.39 o 
  -2   7  10        2.69        3.19      1.23 o 
  -1   7  10       49.61       53.47      2.13 o 
   0   7  10        0.90        3.59      2.58 o 
   1   7  10       11.12        9.52      2.78 o 
   2   7  10       15.10       10.83      1.57 o 
   3   7  10        0.02        0.02      1.63 o 
   4   7  10        1.42        4.18      1.81 o 
   5   7  10        0.35        2.09      1.79 o 
 -12   1  11        0.30        1.36      1.44 o 
 -11   1  11       20.53       22.67      2.36 o 
 -10   1  11       65.03       63.54      4.36 o 
  -9   1  11       11.75       11.78      1.07 o 
  -8   1  11      101.27       98.92      2.11 o 
  -7   1  11      128.33      125.89      3.07 o 
  -6   1  11       44.35       42.86      0.97 o 
  -5   1  11       11.67       14.58      0.70 o 
  -4   1  11     2905.42     3099.32     36.98 o 
  -3   1  11        1.88        0.60      0.26 o 
  -2   1  11      312.07      292.90      5.90 o 
  -1   1  11      864.34      981.89     11.30 o 
   0   1  11     1449.94     1580.32     17.17 o 
   1   1  11      326.51      372.95      5.50 o 
   2   1  11        8.10        4.89      0.56 o 
   3   1  11     1075.43     1173.63     13.68 o 
   4   1  11      678.34      666.33     11.55 o 
   5   1  11      109.07      110.02      4.51 o 
   6   1  11        0.86        4.49      1.46 o 
   7   1  11      110.14      111.53      6.23 o 
   8   1  11       64.06       53.05      2.84 o 
  10   1  11        2.81        3.85      2.42 o 
 -12   2  11        5.03        4.68      1.57 o 
 -11   2  11        0.07        0.02      1.25 o 
 -10   2  11       19.78       20.96      1.46 o 
  -9   2  11       17.78       19.50      1.75 o 
  -8   2  11        2.67        4.50      0.76 o 
  -7   2  11       80.58       86.56      2.78 o 
  -6   2  11      280.98      247.03      3.55 o 
  -5   2  11      324.50      322.19      3.98 o 
  -4   2  11     1449.07     1567.95     18.84 o 
  -3   2  11        3.43        1.01      0.38 o 
  -2   2  11        7.44        9.25      0.27 o 
  -1   2  11      921.39      968.89     10.13 o 
   0   2  11      106.85      107.26      1.49 o 
   1   2  11      143.52      141.60      1.59 o 
   2   2  11        9.50        9.46      0.40 o 
   3   2  11      823.92      815.25      9.93 o 
   4   2  11      279.62      266.54      4.22 o 
   5   2  11        0.16        0.62      1.21 o 
   6   2  11      269.67      254.86     10.70 o 
   7   2  11       87.62       91.28      2.82 o 
   8   2  11       13.13        9.21      2.22 o 
  10   2  11        7.34        2.59      2.32 o 
  11   2  11        0.71        2.44      2.55 o 
 -11   3  11        0.09        2.13      2.00 o 
 -10   3  11       29.19       29.43      1.61 o 
  -9   3  11        0.51        0.91      0.77 o 
  -8   3  11       13.00       10.86      0.94 o 
  -7   3  11       49.15       45.92      1.10 o 
  -6   3  11       52.69       53.94      1.13 o 
  -5   3  11        0.16        0.02      0.38 o 
  -4   3  11        0.00        0.32      0.34 o 
  -3   3  11       17.73       11.91      0.91 o 
  -2   3  11        0.95        0.93      0.19 o 
  -1   3  11       97.03       82.22      2.08 o 
   0   3  11      106.15       96.64      2.34 o 
   1   3  11      119.71      111.82      1.71 o 
   2   3  11       14.90       17.58      0.60 o 
   3   3  11        2.03        0.58      0.41 o 
   4   3  11      234.00      218.31      3.52 o 
   5   3  11      147.13      154.15      3.29 o 
   6   3  11       64.55       62.43      4.10 o 
   7   3  11        4.99        6.28      3.61 o 
   8   3  11        1.14        3.04      1.16 o 
   9   3  11        2.12        2.56      1.35 o 
  10   3  11        0.28        3.01      3.42 o 
  11   3  11        0.17        2.43      2.03 o 
 -10   4  11        0.40        1.06      1.96 o 
  -9   4  11        0.15        0.78      1.15 o 
  -8   4  11        2.86        1.65      1.12 o 
  -7   4  11        0.15        0.66      1.07 o 
  -6   4  11        3.23        3.85      0.60 o 
  -5   4  11      102.72       99.85      3.38 o 
  -4   4  11       94.50       90.61      2.25 o 
  -3   4  11       49.08       45.06      1.38 o 
  -2   4  11      204.90      201.76      4.16 o 
  -1   4  11       85.77       90.39      2.17 o 
   0   4  11       40.64       36.68      1.39 o 
   1   4  11       93.44       89.86      1.70 o 
   2   4  11       97.34      100.14      1.80 o 
   3   4  11        1.46        1.91      0.49 o 
   4   4  11        0.76        0.75      0.54 o 
   5   4  11      141.08      150.98      3.22 o 
   6   4  11       17.35       17.67      1.07 o 
   7   4  11        3.44        2.42      1.12 o 
   8   4  11        0.01        0.00      1.49 o 
   9   4  11        0.72        4.45      3.88 o 
  10   4  11        1.56        4.13      1.92 o 
  -9   5  11        3.61        5.59      2.90 o 
  -8   5  11        7.06        6.13      4.02 o 
  -7   5  11       36.78       40.84      2.42 o 
  -6   5  11       10.05       11.97      1.46 o 
  -5   5  11       16.96       16.29      2.39 o 
  -4   5  11      188.15      195.48      3.91 o 
  -3   5  11        2.75        3.60      1.28 o 
  -2   5  11       12.10       12.64      1.03 o 
  -1   5  11       95.58      100.41      2.51 o 
   0   5  11      261.61      288.67      6.86 o 
   1   5  11       91.02       93.48      1.83 o 
   2   5  11       37.91       34.98      1.17 o 
   3   5  11      147.43      152.74      3.15 o 
   4   5  11      120.55      119.26      2.86 o 
   5   5  11       21.60       25.79      1.27 o 
   6   5  11        4.80        2.64      0.81 o 
   7   5  11       16.77       15.96      1.41 o 
   8   5  11       14.46       15.10      1.78 o 
   9   5  11        1.65        2.92      2.23 o 
  -8   6  11        8.28        9.25      2.14 o 
  -7   6  11        7.13        5.64      2.68 o 
  -6   6  11       10.80        8.00      3.05 o 
  -5   6  11        0.49        2.09      2.07 o 
  -4   6  11       58.54       62.71      2.03 o 
  -3   6  11       60.14       59.71      3.87 o 
  -2   6  11        0.03        0.09      0.99 o 
  -1   6  11       51.88       57.40      2.21 o 
   0   6  11       25.05       27.87      1.50 o 
   1   6  11       13.36       12.19      1.07 o 
   2   6  11        0.43        1.36      1.67 o 
   3   6  11       36.54       39.34      6.94 o 
   4   6  11        9.93       12.70      1.82 o 
   5   6  11        9.72        7.03      1.30 o 
   6   6  11       10.18        9.06      1.23 o 
   7   6  11       32.37       34.03      4.34 o 
  -5   7  11        0.34        2.22      1.64 o 
  -4   7  11        0.08        0.01      1.45 o 
  -3   7  11        0.83        0.91      1.94 o 
  -2   7  11        0.28        1.04      1.48 o 
  -1   7  11        2.83        1.57      1.06 o 
   0   7  11        2.34        2.92      3.45 o 
   1   7  11       21.77       26.82      4.80 o 
   2   7  11        0.30        0.00      1.08 o 
   3   7  11        0.11        0.73      1.67 o 
   4   7  11        4.44        4.48      2.13 o 
   5   7  11        4.42        3.75      1.91 o 
 -12   0  12        1.72        5.09      2.26 o 
 -11   0  12        2.62        0.01      1.81 o 
 -10   0  12        0.35        1.41      1.64 o 
  -9   0  12       40.58       41.96      2.37 o 
  -8   0  12       23.82       20.81      0.99 o 
  -7   0  12       50.05       54.88      1.28 o 
  -6   0  12       74.52       62.95      1.23 o 
  -5   0  12      265.65      323.04      6.72 o 
  -4   0  12      248.74      243.81      1.82 o 
  -3   0  12       10.47       15.77      2.41 o 
  -2   0  12      205.05      193.24      9.45 o 
  -1   0  12     1587.86     1650.39     11.63 o 
   0   0  12      142.28      181.67     11.98 o 
   1   0  12       83.57      104.32      1.01 o 
   2   0  12     1016.88     1170.12     14.29 o 
   3   0  12      434.27      488.79     16.44 o 
   4   0  12      261.65      312.23     12.90 o 
   5   0  12       81.11       83.97      3.09 o 
   7   0  12       32.98       45.83      3.18 o 
  10   0  12        4.92        6.89      2.58 o 
 -12   1  12        0.08        0.14      1.42 o 
 -11   1  12        6.90        9.14      1.47 o 
 -10   1  12        0.05        0.86      1.19 o 
  -9   1  12       12.98       10.15      1.03 o 
  -8   1  12       45.31       47.05      1.19 o 
  -7   1  12       51.57       62.83      1.08 o 
  -6   1  12        0.55        0.75      0.43 o 
  -5   1  12       45.65       44.24      1.76 o 
  -4   1  12       24.62       16.03      0.84 o 
  -3   1  12        1.28        1.67      0.40 o 
  -2   1  12       95.62       88.58      1.85 o 
  -1   1  12      526.75      665.75     11.70 o 
   0   1  12       72.95       62.31      0.67 o 
   1   1  12     1156.17     1331.93     18.56 o 
   2   1  12       87.26       90.01      2.33 o 
   3   1  12        6.53        2.90      1.26 o 
   4   1  12      345.08      345.94      6.73 o 
   5   1  12       50.27       47.84      2.46 o 
   6   1  12       39.27       36.73      3.06 o 
   7   1  12       78.86       77.40      4.39 o 
   8   1  12        1.90        2.62      2.00 o 
  10   1  12       13.19       13.36      2.72 o 
 -12   2  12        0.21        2.08      2.39 o 
 -11   2  12        7.12        6.26      1.34 o 
 -10   2  12        0.67        1.91      1.75 o 
  -9   2  12        9.86       10.15      0.99 o 
  -8   2  12        2.76        2.96      0.70 o 
  -7   2  12       28.23       26.33      1.95 o 
  -6   2  12        1.68        2.27      0.44 o 
  -5   2  12      279.75      265.49      3.24 o 
  -4   2  12       92.93       98.10      1.30 o 
  -3   2  12       30.23       38.91      0.99 o 
  -2   2  12        7.72        5.70      0.87 o 
  -1   2  12        1.04        0.67      0.42 o 
   0   2  12        3.57        0.90      0.24 o 
   1   2  12      188.12      210.26      2.38 o 
   2   2  12        0.64        0.37      0.41 o 
   3   2  12      124.44      154.93      2.83 o 
   4   2  12      160.31      176.03      3.20 o 
   5   2  12      246.44      268.80     11.36 o 
   6   2  12       76.36       80.65      3.36 o 
   7   2  12        0.17        0.75      0.84 o 
   8   2  12        1.51        1.02      0.84 o 
  10   2  12        1.22        0.04      2.52 o 
  11   2  12        0.00        1.70      2.02 o 
 -11   3  12        6.11        1.13      1.60 o 
 -10   3  12        1.02        2.19      1.39 o 
  -9   3  12        0.08        0.02      0.82 o 
  -8   3  12       14.38       17.17      1.00 o 
  -7   3  12       17.89       18.88      1.50 o 
  -6   3  12      192.12      192.27      2.79 o 
  -5   3  12        0.68        1.84      0.75 o 
  -4   3  12       31.62       25.67      0.84 o 
  -3   3  12       10.83       13.79      0.39 o 
  -2   3  12       47.96       39.95      0.84 o 
  -1   3  12       31.31       33.45      1.54 o 
   0   3  12      181.72      182.47      2.50 o 
   1   3  12      160.40      161.02      2.64 o 
   2   3  12       10.74       10.88      0.61 o 
   3   3  12      250.54      249.99      3.73 o 
   4   3  12       27.84       27.64      0.89 o 
   5   3  12       16.55       16.22      1.15 o 
   6   3  12       42.87       46.85      1.70 o 
   7   3  12       17.16       16.63      3.87 o 
   8   3  12        1.51        0.68      0.92 o 
   9   3  12        1.35        1.16      1.68 o 
  10   3  12        0.48        1.09      2.70 o 
 -10   4  12        0.03        0.95      1.60 o 
  -9   4  12        4.43        6.69      1.79 o 
  -8   4  12        2.22        0.90      1.14 o 
  -7   4  12       18.86       19.70      1.59 o 
  -6   4  12      258.72      287.09      6.18 o 
  -5   4  12       22.90       21.49      0.74 o 
  -4   4  12      446.13      433.28      7.54 o 
  -3   4  12      138.47      133.67      4.17 o 
  -2   4  12        6.41        4.02      1.00 o 
  -1   4  12      766.23      788.09     13.64 o 
   0   4  12      401.30      398.78      5.63 o 
   1   4  12        7.79        8.32      0.88 o 
   2   4  12      514.46      534.73      7.05 o 
   3   4  12      471.51      482.47      6.55 o 
   4   4  12      117.52      126.85      2.72 o 
   5   4  12       76.97       71.65      3.76 o 
   6   4  12      183.51      220.53      4.52 o 
   7   4  12       69.26       68.70      2.38 o 
   8   4  12        0.04        1.46      1.34 o 
   9   4  12       22.41       18.45      2.56 o 
  10   4  12        8.73        7.07      2.04 o 
  -9   5  12        2.93        2.13      1.49 o 
  -8   5  12       69.67       80.01      9.71 o 
  -7   5  12       65.11       72.37      2.77 o 
  -6   5  12        6.25        6.27      1.92 o 
  -5   5  12      198.52      199.62      4.90 o 
  -4   5  12       14.11       14.51      1.19 o 
  -3   5  12       42.17       35.01      2.27 o 
  -2   5  12       21.84       21.28      1.36 o 
  -1   5  12       95.90       90.21      2.39 o 
   0   5  12       23.30       21.59      1.20 o 
   1   5  12        0.05        0.37      0.62 o 
   2   5  12        0.00        0.07      0.66 o 
   3   5  12       15.14       17.02      1.00 o 
   4   5  12        5.31        5.22      0.87 o 
   5   5  12       18.35       15.40      3.48 o 
   6   5  12        4.86        4.43      0.97 o 
   7   5  12        0.66        2.10      1.13 o 
   8   5  12        0.02        0.55      1.72 o 
  -7   6  12        2.57        3.46      1.69 o 
  -6   6  12        0.17        0.40      1.27 o 
  -5   6  12        5.70        5.78      1.50 o 
  -4   6  12       66.60       66.66      2.89 o 
  -3   6  12       30.24       35.71      1.75 o 
  -2   6  12       26.32       26.81      2.86 o 
  -1   6  12      183.72      186.81      3.84 o 
   0   6  12      198.06      215.04      4.45 o 
   1   6  12        2.71        3.86      0.96 o 
   2   6  12      146.55      136.25      3.59 o 
   3   6  12      171.96      190.35      4.63 o 
   4   6  12        8.43        7.66      1.24 o 
   5   6  12       20.80       21.33      1.68 o 
   6   6  12       27.55       22.10      1.69 o 
   7   6  12        3.32        1.37      2.02 o 
  -5   7  12        5.58        6.11      1.58 o 
  -4   7  12       90.67       98.35      7.43 o 
  -3   7  12        3.05        3.73      4.82 o 
  -2   7  12        0.81        1.53      1.75 o 
  -1   7  12       14.28       17.46      6.29 o 
   0   7  12       34.70       35.26      4.27 o 
   1   7  12        3.26        4.03      1.09 o 
   2   7  12       17.08       21.05      1.58 o 
   3   7  12       19.35       20.33      3.98 o 
   4   7  12        0.25        0.15      1.62 o 
 -12   1  13        1.35        1.26      1.42 o 
 -11   1  13        0.48        1.17      1.26 o 
 -10   1  13        0.47        0.12      1.17 o 
  -9   1  13        7.29        8.92      1.31 o 
  -8   1  13        1.72        0.35      0.57 o 
  -7   1  13      157.75      164.36      3.06 o 
  -6   1  13        1.33        2.68      0.51 o 
  -5   1  13      288.37      295.54      3.99 o 
  -4   1  13      267.38      245.47      2.89 o 
  -3   1  13     1148.16     1248.92     13.99 o 
  -2   1  13     1337.06     1534.52     23.13 o 
  -1   1  13     2982.21     3670.83     52.67 o 
   0   1  13      881.03      989.26     11.39 o 
   1   1  13     1384.10     1469.62     15.90 o 
   2   1  13     1903.19     2128.38     30.25 o 
   3   1  13      102.68       87.33      1.72 o 
   4   1  13      161.24      152.64      5.71 o 
   5   1  13      458.06      505.51     12.95 o 
   6   1  13       78.77       69.61      3.89 o 
   7   1  13       53.96       54.42      2.43 o 
   8   1  13       26.67       27.71      3.75 o 
  10   1  13        0.01        0.19      1.65 o 
  11   1  13        0.12        0.09      1.89 o 
 -11   2  13        0.00        0.20      1.34 o 
 -10   2  13        0.38        0.72      1.06 o 
  -9   2  13        7.87        7.30      0.94 o 
  -8   2  13       33.66       33.23      2.08 o 
  -7   2  13       63.33       57.15      1.51 o 
  -6   2  13       96.99       92.34      2.29 o 
  -5   2  13        3.13        2.97      0.49 o 
  -4   2  13      207.72      225.14      5.30 o 
  -3   2  13      156.75      172.88      3.13 o 
  -2   2  13      114.25      114.06      1.68 o 
  -1   2  13      115.45      109.84      1.65 o 
   0   2  13      352.01      376.71      4.38 o 
   1   2  13       12.77       14.19      0.96 o 
   2   2  13      161.23      148.88      3.65 o 
   3   2  13      258.37      273.99      4.11 o 
   4   2  13       30.78       26.69      1.63 o 
   5   2  13       90.37       86.82      5.22 o 
   6   2  13       24.64       20.24      1.59 o 
   7   2  13       14.73       10.38      3.98 o 
   8   2  13        0.99        0.14      0.91 o 
   9   2  13        0.19        0.71      2.16 o 
  10   2  13        7.31        5.27      4.77 o 
  11   2  13        0.11        2.32      2.26 o 
 -11   3  13        4.11        3.13      1.85 o 
 -10   3  13        0.21        0.69      1.72 o 
  -9   3  13        5.23        6.01      1.10 o 
  -8   3  13        3.36        2.11      0.83 o 
  -7   3  13        0.52        0.54      0.71 o 
  -6   3  13      209.91      213.10      3.02 o 
  -5   3  13       54.09       47.53      1.17 o 
  -4   3  13       47.96       46.33      1.03 o 
  -3   3  13       33.50       37.54      0.86 o 
  -2   3  13        7.82        8.67      0.44 o 
  -1   3  13       32.25       24.76      0.62 o 
   0   3  13      103.45      102.63      1.88 o 
   1   3  13        7.03        7.54      0.71 o 
   2   3  13       61.90       59.58      1.90 o 
   3   3  13      183.20      166.52      2.72 o 
   4   3  13       88.11       84.04      4.10 o 
   5   3  13       34.42       30.48      1.22 o 
   6   3  13        2.15        2.77      0.96 o 
   7   3  13        0.23        0.97      0.99 o 
   8   3  13        0.09        2.13      1.66 o 
   9   3  13        0.12        0.84      1.84 o 
  10   3  13        0.07        1.08      1.84 o 
 -10   4  13        2.78        3.60      1.80 o 
  -9   4  13       29.73       33.27      2.08 o 
  -8   4  13      114.74      114.15      3.59 o 
  -7   4  13        4.27        2.70      1.12 o 
  -6   4  13       37.51       42.42      1.87 o 
  -5   4  13       24.05       22.28      2.59 o 
  -4   4  13      254.48      236.62      8.86 o 
  -3   4  13       22.84       22.72      1.04 o 
  -2   4  13      384.92      354.64      7.18 o 
  -1   4  13        2.40        1.38      0.26 o 
   0   4  13      149.37      139.18      2.47 o 
   1   4  13       50.80       44.95      1.12 o 
   2   4  13       59.88       57.67      1.61 o 
   3   4  13       26.54       23.33      0.84 o 
   4   4  13       15.74       13.26      1.07 o 
   5   4  13        1.02        0.77      0.99 o 
   6   4  13       17.13       19.83      1.14 o 
   7   4  13        1.81        0.68      0.91 o 
   8   4  13       15.69       17.24      5.24 o 
   9   4  13        4.70        6.02      2.49 o 
  -9   5  13       18.22       15.54      3.39 o 
  -8   5  13        0.72        1.50      1.50 o 
  -7   5  13        2.82        3.94      1.76 o 
  -6   5  13       49.21       49.16      2.16 o 
  -5   5  13       47.27       49.34      2.10 o 
  -4   5  13        8.04        7.96      1.20 o 
  -3   5  13        1.15        1.54      1.09 o 
  -2   5  13      112.97      115.79      2.90 o 
  -1   5  13      269.62      280.29      5.77 o 
   0   5  13        3.33        5.05      2.71 o 
   1   5  13      117.20      122.55      2.84 o 
   2   5  13      143.82      151.38      3.40 o 
   3   5  13       19.64       21.62      1.11 o 
   4   5  13       24.27       24.87      1.15 o 
   5   5  13       78.76       92.05      2.64 o 
   6   5  13       21.56       24.49      1.41 o 
   7   5  13        0.01        0.45      0.93 o 
   8   5  13       15.65       16.69      3.24 o 
  -7   6  13        7.09        9.56      1.73 o 
  -6   6  13        2.68        2.02      1.52 o 
  -5   6  13        6.47        8.91      1.69 o 
  -4   6  13        3.63        1.82      1.71 o 
  -3   6  13       18.31       16.82      1.57 o 
  -2   6  13        0.75        0.04      1.28 o 
  -1   6  13       20.48       24.46      1.44 o 
   0   6  13       38.10       39.56      1.74 o 
   1   6  13       26.52       25.88      2.52 o 
   2   6  13       39.19       39.99      1.78 o 
   3   6  13       52.13       54.89      3.00 o 
   4   6  13        0.44        2.09      1.32 o 
   5   6  13        1.26        0.70      1.07 o 
   6   6  13       12.49        8.24      1.44 o 
  -4   7  13       16.61       14.26      1.95 o 
  -3   7  13        4.04        3.22      2.03 o 
  -2   7  13        1.35        2.04      2.19 o 
  -1   7  13        0.59        1.82      2.34 o 
   0   7  13        3.48        1.95      1.70 o 
   1   7  13        2.05        3.31      1.36 o 
   2   7  13        0.27        1.59      1.62 o 
   3   7  13        2.81        3.14      1.86 o 
   4   7  13        0.03        0.00      1.78 o 
 -12   0  14       36.50       50.18      4.30 o 
 -11   0  14       36.96       32.97      2.84 o 
 -10   0  14       44.37       39.39      2.77 o 
  -9   0  14      104.32      129.18      5.65 o 
  -8   0  14        0.27        0.01      0.94 o 
  -7   0  14        0.69        2.60      0.62 o 
  -6   0  14      293.86      285.54      7.21 o 
  -5   0  14        6.57        6.78      0.54 o 
  -4   0  14      397.10      476.52      5.07 o 
  -3   0  14       45.83       37.30      2.43 o 
  -2   0  14        6.57       12.26      0.64 o 
  -1   0  14      114.09      136.24      0.56 o 
   0   0  14      110.44       88.99      9.10 o 
   1   0  14      231.71      207.45     11.42 o 
   2   0  14       38.22       39.33      5.14 o 
   3   0  14        0.08        0.01      3.04 o 
   4   0  14       11.42       21.42      3.04 o 
  11   0  14        0.10        0.01      3.96 o 
 -12   1  14        0.29        2.51      2.39 o 
 -11   1  14        4.76        4.84      1.34 o 
 -10   1  14        6.09        9.94      1.56 o 
  -9   1  14       58.84       61.93      2.28 o 
  -8   1  14       11.82        8.44      1.78 o 
  -7   1  14       29.70       31.72      1.15 o 
  -6   1  14       51.53       50.73      1.76 o 
  -5   1  14        4.15        4.86      0.41 o 
  -4   1  14       58.35       67.44      1.29 o 
  -3   1  14       83.54       77.22      1.31 o 
  -2   1  14        5.32        2.38      0.41 o 
  -1   1  14       36.12       27.06      1.66 o 
   0   1  14      663.29      690.35     10.23 o 
   1   1  14      284.60      299.59      3.26 o 
   2   1  14       40.24       60.72      1.71 o 
   3   1  14      133.31      133.28      3.05 o 
   4   1  14       26.81       20.99      2.65 o 
   6   1  14       28.22       31.78      2.17 o 
   7   1  14        5.39        6.46      1.94 o 
   8   1  14       14.86       23.81      3.22 o 
   9   1  14        6.57        8.98      1.73 o 
  10   1  14        0.02        1.73      2.07 o 
  11   1  14        3.87        2.99      2.44 o 
 -11   2  14        4.43        1.94      1.35 o 
 -10   2  14        6.40        5.62      1.26 o 
  -9   2  14       12.98       11.59      2.60 o 
  -8   2  14       20.51       21.24      1.87 o 
  -7   2  14       46.69       51.74      1.55 o 
  -6   2  14       33.77       32.98      0.96 o 
  -5   2  14        2.26        1.46      0.37 o 
  -4   2  14      282.68      284.01      4.17 o 
  -3   2  14        0.78        1.27      0.46 o 
  -2   2  14      324.59      326.25      4.18 o 
  -1   2  14      127.57      127.17      2.17 o 
   0   2  14      141.71      146.01      2.43 o 
   1   2  14      197.58      155.73      2.22 o 
   2   2  14       26.61       20.40      0.74 o 
   3   2  14       15.57       16.43      0.87 o 
   4   2  14      114.42       98.03      3.81 o 
   5   2  14      205.79      205.96      7.34 o 
   6   2  14       90.41      103.79      4.21 o 
   7   2  14       63.23       68.58      4.90 o 
   8   2  14        0.58        1.42      1.10 o 
   9   2  14       20.20       25.14      3.91 o 
  10   2  14        6.79        7.16      4.50 o 
 -11   3  14        0.42        0.02      1.66 o 
 -10   3  14        0.91        8.39      6.36 o 
  -9   3  14        0.00        0.21      0.96 o 
  -8   3  14       16.82       12.28      2.24 o 
  -7   3  14       47.37       49.87      1.56 o 
  -6   3  14      243.93      247.11      3.99 o 
  -5   3  14      117.89      111.81      1.86 o 
  -4   3  14       32.75       31.21      1.03 o 
  -3   3  14       45.29       51.09      1.08 o 
  -2   3  14       68.63       52.90      1.07 o 
  -1   3  14       79.22       69.49      1.10 o 
   0   3  14       48.19       55.83      1.55 o 
   1   3  14      154.20      138.99      2.26 o 
   2   3  14      315.32      296.65      4.41 o 
   3   3  14      152.89      162.55      2.79 o 
   4   3  14      225.37      215.84      4.07 o 
   5   3  14      118.81      126.49      3.07 o 
   6   3  14        0.12        0.21      0.85 o 
   7   3  14        0.55        1.16      1.22 o 
   8   3  14       12.90       11.01      2.64 o 
   9   3  14        1.60        1.29      1.63 o 
  10   3  14        0.01        0.05      2.22 o 
 -10   4  14        3.41        4.66      3.94 o 
  -9   4  14        0.01        1.07      1.26 o 
  -8   4  14        2.87        3.24      2.97 o 
  -7   4  14        2.23        4.03      1.19 o 
  -6   4  14       29.38       32.37      1.71 o 
  -5   4  14      134.81      146.32      3.76 o 
  -4   4  14       20.72       22.87      1.20 o 
  -3   4  14       12.24       12.91      0.80 o 
  -2   4  14       18.37       15.58      1.02 o 
  -1   4  14        0.99        0.57      0.25 o 
   0   4  14      140.49      145.49      3.19 o 
   1   4  14       15.00       17.89      1.40 o 
   2   4  14       63.42       56.38      1.26 o 
   3   4  14      337.96      348.05      5.34 o 
   4   4  14        7.37        7.29      0.89 o 
   5   4  14       31.01       35.17      1.42 o 
   6   4  14      116.29      130.06      6.76 o 
   7   4  14        9.50       12.56      1.42 o 
   8   4  14       10.40       12.18      2.43 o 
   9   4  14       26.86       24.88      2.86 o 
  -9   5  14       13.29       10.45      1.69 o 
  -8   5  14       18.87       18.13      1.83 o 
  -7   5  14        0.55        0.00      1.84 o 
  -6   5  14       71.11       72.21      4.65 o 
  -5   5  14      205.07      216.54      7.79 o 
  -4   5  14       43.92       45.46      2.24 o 
  -3   5  14      458.96      462.45     10.09 o 
  -2   5  14      498.59      510.40      9.74 o 
  -1   5  14       39.19       38.80      1.34 o 
   0   5  14      232.66      243.35      5.07 o 
   1   5  14      180.26      184.48      4.48 o 
   2   5  14       29.59       31.22      1.17 o 
   3   5  14       22.88       24.21      1.20 o 
   4   5  14       57.07       62.74      2.09 o 
   5   5  14        1.48        1.18      0.91 o 
   6   5  14       15.49       15.96      1.18 o 
   7   5  14        0.00        0.39      1.13 o 
   8   5  14        5.79        4.69      1.74 o 
  -7   6  14        2.51        3.59      1.80 o 
  -6   6  14       43.48       50.42      2.92 o 
  -5   6  14       22.78       20.00      2.11 o 
  -4   6  14        0.00        0.02      1.89 o 
  -3   6  14       43.54       45.85      2.03 o 
  -2   6  14       39.10       49.00      2.12 o 
  -1   6  14        1.42        0.88      1.27 o 
   0   6  14        8.49       14.37      1.68 o 
   1   6  14        0.00        0.66      1.04 o 
   2   6  14       10.08       11.27      1.25 o 
   3   6  14       15.38       18.46      1.46 o 
   4   6  14        0.04        0.09      1.21 o 
   5   6  14       27.11       27.70      1.75 o 
   6   6  14       27.08       27.81      2.00 o 
  -4   7  14        3.56        3.07      1.51 o 
  -3   7  14        5.40        6.61      1.89 o 
  -2   7  14        9.14        9.96      2.24 o 
  -1   7  14       13.34       18.54      1.91 o 
   0   7  14        0.76        1.76      1.62 o 
   1   7  14       30.16       33.22      3.25 o 
   2   7  14       13.32       14.80      1.83 o 
   3   7  14        2.44        1.06      1.41 o 
 -11   1  15        0.09        0.12      1.43 o 
 -10   1  15        0.04        0.09      1.22 o 
  -9   1  15        0.02        1.13      1.04 o 
  -8   1  15        0.40        1.57      1.13 o 
  -7   1  15        1.07        3.23      0.77 o 
  -6   1  15      149.65      151.96      2.72 o 
  -5   1  15        7.16        9.82      0.38 o 
  -4   1  15       16.29       22.48      0.68 o 
  -3   1  15        8.16       10.59      0.76 o 
  -2   1  15      216.76      200.71      2.85 o 
  -1   1  15        2.59        4.27      0.57 o 
   0   1  15       37.69       37.06      1.03 o 
   1   1  15        1.76        0.45      0.53 o 
   2   1  15      481.06      513.98      9.75 o 
   3   1  15       37.23       34.94      2.89 o 
   4   1  15      248.92      243.07      5.39 o 
   6   1  15       62.50       59.81      5.36 o 
   8   1  15       59.49       61.04      4.93 o 
   9   1  15        6.14        5.95      1.99 o 
  10   1  15        2.52        3.37      2.87 o 
  11   1  15        7.83        6.69      4.47 o 
 -11   2  15        0.09        0.93      1.46 o 
 -10   2  15        0.12        0.70      1.14 o 
  -9   2  15        8.77       10.31      1.01 o 
  -8   2  15        1.38        0.72      0.80 o 
  -7   2  15       13.02       13.74      3.01 o 
  -6   2  15       24.47       28.43      0.74 o 
  -5   2  15       67.08       66.69      1.19 o 
  -4   2  15      151.50      156.52      2.29 o 
  -3   2  15      208.00      227.20      3.32 o 
  -2   2  15      384.38      394.43      5.44 o 
  -1   2  15        4.62        3.89      0.45 o 
   0   2  15      182.47      186.24      2.67 o 
   1   2  15      421.36      424.14      6.20 o 
   2   2  15      108.87      122.67      4.02 o 
   3   2  15        4.35        2.44      0.88 o 
   4   2  15       17.07       10.76      1.86 o 
   5   2  15        3.75        4.00      1.08 o 
   6   2  15        6.90        6.05      1.20 o 
   7   2  15       13.32        8.80      1.62 o 
   8   2  15        2.31        3.63      3.44 o 
   9   2  15        0.03        0.79      2.02 o 
  10   2  15        1.91        1.68      2.29 o 
 -11   3  15        1.98        1.82      2.28 o 
 -10   3  15        0.40        2.93      1.93 o 
  -9   3  15        4.24        2.88      1.25 o 
  -8   3  15       22.11       23.05      2.01 o 
  -7   3  15       10.66       12.53      1.65 o 
  -6   3  15        1.56        0.81      0.78 o 
  -5   3  15      141.33      156.48      2.88 o 
  -4   3  15       30.07       29.93      1.01 o 
  -3   3  15      197.66      193.23      2.59 o 
  -2   3  15      187.68      191.40      3.05 o 
  -1   3  15        0.03        0.12      0.27 o 
   0   3  15       51.86       39.26      0.96 o 
   1   3  15       46.88       44.78      0.98 o 
   2   3  15        1.98        2.11      0.44 o 
   3   3  15        4.60        4.76      1.07 o 
   4   3  15      110.37      102.77      2.48 o 
   5   3  15       49.57       44.88      1.75 o 
   6   3  15       47.10       52.97      1.87 o 
   7   3  15        1.20        4.34      1.22 o 
   8   3  15        9.89        9.73      2.50 o 
   9   3  15        2.05        1.78      2.15 o 
  10   3  15        0.47        2.93      2.68 o 
 -10   4  15        0.82        1.34      1.69 o 
  -9   4  15        1.26        2.48      2.12 o 
  -8   4  15        0.13        0.24      1.32 o 
  -7   4  15       37.39       41.15      3.67 o 
  -6   4  15       86.99       79.55      2.52 o 
  -5   4  15      217.48      208.31      4.87 o 
  -4   4  15        5.41        4.84      1.76 o 
  -3   4  15      129.74      118.31      2.72 o 
  -2   4  15      260.28      244.52      4.26 o 
  -1   4  15      193.50      187.40      3.13 o 
   0   4  15       40.45       36.35      2.01 o 
   1   4  15      379.48      351.25      6.29 o 
   2   4  15      279.98      270.69      4.29 o 
   3   4  15       87.29       86.69      2.12 o 
   4   4  15       91.12       83.69      2.52 o 
   5   4  15        0.05        0.01      0.73 o 
   6   4  15        1.14        2.29      0.90 o 
   7   4  15        6.67        5.72      1.24 o 
   8   4  15        0.01        0.68      1.59 o 
   9   4  15        1.41        4.19      2.76 o 
  -8   5  15       20.57       17.94      2.40 o 
  -7   5  15        0.44        2.32      1.82 o 
  -6   5  15        4.43        4.12      1.20 o 
  -5   5  15       14.24       15.53      1.44 o 
  -4   5  15        7.67        6.28      1.43 o 
  -3   5  15      190.37      199.71      5.42 o 
  -2   5  15       39.16       49.49      3.52 o 
  -1   5  15      120.59      119.19      4.76 o 
   0   5  15      218.67      232.94      5.07 o 
   1   5  15      112.84      129.33      3.20 o 
   2   5  15        1.71        3.44      2.01 o 
   3   5  15       42.38       43.03      1.63 o 
   4   5  15       78.97       82.95      2.26 o 
   5   5  15       21.60       19.56      1.34 o 
   6   5  15        0.11        1.07      1.44 o 
   7   5  15       10.87       10.38      1.44 o 
   8   5  15        2.96        4.93      1.92 o 
  -7   6  15        0.05        0.94      1.82 o 
  -6   6  15       31.85       35.35      2.86 o 
  -5   6  15        1.95        5.09      2.97 o 
  -4   6  15        4.45        3.41      1.77 o 
  -3   6  15        2.44        3.65      1.49 o 
  -2   6  15        1.83        1.67      1.81 o 
  -1   6  15       10.57       10.79      1.39 o 
   0   6  15        1.56        3.45      1.98 o 
   1   6  15       13.91       10.63      1.72 o 
   2   6  15        8.57        7.87      1.59 o 
   3   6  15       21.91       21.97      1.47 o 
   4   6  15        2.90        3.51      1.24 o 
   5   6  15        4.59        3.37      1.29 o 
   6   6  15        1.34        1.43      1.29 o 
  -3   7  15        0.79        0.69      1.49 o 
  -2   7  15        0.31        1.40      1.51 o 
  -1   7  15       12.28       12.87      1.91 o 
   0   7  15        2.58        4.71      1.69 o 
   1   7  15        0.82        2.07      1.42 o 
   2   7  15        4.04        5.23      1.61 o 
 -11   0  16       18.98       17.56      2.45 o 
 -10   0  16        1.91        1.65      1.95 o 
  -9   0  16      101.03      106.78      5.28 o 
  -8   0  16       44.50       43.52      1.51 o 
  -7   0  16       78.31       82.53      1.62 o 
  -6   0  16       92.79       74.83      3.34 o 
  -5   0  16      557.74      592.22      7.91 o 
  -4   0  16      235.61      238.28      7.41 o 
  -3   0  16      198.95      156.05      4.70 o 
  -2   0  16        6.38        7.49      0.47 o 
  -1   0  16       67.45       66.31      3.50 o 
   0   0  16        3.40        1.10      1.48 o 
   1   0  16        8.95        7.75      2.31 o 
   2   0  16      219.73      226.94      3.40 o 
   4   0  16       15.44       13.72      1.02 o 
   5   0  16        0.80        0.47      2.48 o 
   6   0  16        2.32        3.35      2.07 o 
   7   0  16       22.12       24.31      3.66 o 
   8   0  16        0.63        0.44      2.24 o 
   9   0  16       15.48       10.35      3.60 o 
  10   0  16       12.95       10.52      4.74 o 
 -11   1  16        3.43        1.18      1.40 o 
 -10   1  16       21.29       21.24      2.01 o 
  -9   1  16        1.04        0.83      1.19 o 
  -8   1  16        5.67       10.15      0.99 o 
  -7   1  16      216.82      244.39      7.59 o 
  -6   1  16      297.09      302.40      3.52 o 
  -5   1  16       18.59       16.65      0.78 o 
  -4   1  16      270.77      260.51      7.54 o 
  -3   1  16     1430.39     1468.66     23.27 o 
  -2   1  16      424.65      413.62      6.57 o 
  -1   1  16      328.58      333.28      8.36 o 
   0   1  16      307.23      258.24      5.26 o 
   1   1  16      153.59      156.16      2.54 o 
   2   1  16       31.79       29.26      2.90 o 
   3   1  16      141.52      108.41      2.51 o 
   4   1  16      104.53      117.00      2.99 o 
   5   1  16        0.53        2.17      2.66 o 
   6   1  16       41.64       39.91      2.40 o 
   7   1  16       90.72       91.51      6.00 o 
   8   1  16       10.32       10.89      3.50 o 
   9   1  16        0.06        0.58      1.98 o 
  10   1  16        6.32        8.06      2.21 o 
 -11   2  16        3.22        1.61      2.26 o 
 -10   2  16        1.43        2.25      1.26 o 
  -9   2  16        5.65        5.30      0.96 o 
  -8   2  16        6.19        7.73      0.81 o 
  -7   2  16       36.44       36.44      1.71 o 
  -6   2  16       85.37       84.14      1.56 o 
  -5   2  16       11.38       11.63      0.85 o 
  -4   2  16       16.47       15.76      0.80 o 
  -3   2  16       34.40       45.62      1.01 o 
  -2   2  16      135.65      152.09      2.70 o 
  -1   2  16      109.49      109.83      2.01 o 
   0   2  16      379.81      390.62      6.29 o 
   1   2  16        1.25        1.21      0.47 o 
   2   2  16      253.95      255.16      4.00 o 
   3   2  16       31.59       32.23      2.76 o 
   4   2  16       18.48       19.22      1.17 o 
   5   2  16        2.07        0.15      1.07 o 
   6   2  16       88.46       87.28      5.69 o 
   7   2  16        2.30        2.59      2.80 o 
   8   2  16        1.59        4.12      3.28 o 
   9   2  16        6.13        5.79      2.20 o 
  10   2  16        0.06        0.09      1.89 o 
 -10   3  16        0.00        0.79      1.94 o 
  -9   3  16       14.21       15.03      1.42 o 
  -8   3  16       12.76       12.25      2.46 o 
  -7   3  16      143.89      144.75      2.98 o 
  -6   3  16       64.77       63.95      1.71 o 
  -5   3  16       76.72       75.76      1.68 o 
  -4   3  16       10.04        9.69      0.62 o 
  -3   3  16       24.98       20.77      0.72 o 
  -2   3  16        2.94        3.78      0.51 o 
  -1   3  16        2.71        2.50      0.85 o 
   0   3  16        3.51        2.76      0.55 o 
   1   3  16       92.31      100.84      1.78 o 
   2   3  16       87.57       82.42      2.07 o 
   3   3  16        1.92        3.10      0.68 o 
   4   3  16      274.87      277.92      5.59 o 
   5   3  16        6.22        9.09      1.21 o 
   6   3  16        0.39        0.58      0.96 o 
   7   3  16        0.04        0.17      1.39 o 
   8   3  16        0.18        1.96      2.31 o 
   9   3  16        0.80        3.47      3.22 o 
  -9   4  16        7.11        8.11      4.36 o 
  -8   4  16        7.71        4.51      1.43 o 
  -7   4  16        4.34        3.59      1.34 o 
  -6   4  16        1.33        0.01      1.60 o 
  -5   4  16      189.59      182.32      4.39 o 
  -4   4  16        2.31        2.61      1.02 o 
  -3   4  16        4.66        3.46      1.10 o 
  -2   4  16       19.54       12.20      0.85 o 
  -1   4  16       54.69       61.65      1.21 o 
   0   4  16       68.85       64.48      1.47 o 
   1   4  16        2.75        2.58      0.58 o 
   2   4  16      159.13      165.61      4.90 o 
   3   4  16      272.80      288.22      5.40 o 
   4   4  16       10.86       11.35      1.32 o 
   5   4  16        2.43        2.70      0.88 o 
   6   4  16       36.89       32.73      2.27 o 
   7   4  16        5.98        5.02      1.33 o 
   8   4  16        0.18        1.34      1.89 o 
  -8   5  16        5.60        8.76      1.57 o 
  -7   5  16        2.66        2.33      2.07 o 
  -6   5  16        6.23        6.02      2.51 o 
  -5   5  16        5.61        6.26      1.46 o 
  -4   5  16        6.26        5.54      2.13 o 
  -3   5  16        4.72        5.90      1.59 o 
  -2   5  16      115.17      119.51      3.67 o 
  -1   5  16       24.77       23.63      1.54 o 
   0   5  16      120.51      126.14      3.99 o 
   1   5  16      588.71      604.48     11.67 o 
   2   5  16       33.13       37.67      1.57 o 
   3   5  16       87.75       97.09      2.37 o 
   4   5  16      247.24      279.02      5.71 o 
   5   5  16       71.69       82.87      2.61 o 
   6   5  16       18.48       16.67      2.55 o 
   7   5  16       63.02       67.91      3.71 o 
  -6   6  16       14.84       17.62      1.90 o 
  -5   6  16       10.86       16.07      1.85 o 
  -4   6  16        6.43        9.28      2.00 o 
  -3   6  16       21.24       23.17      2.43 o 
  -2   6  16       14.32       14.12      1.67 o 
  -1   6  16        1.26        1.73      2.24 o 
   0   6  16       20.01       15.53      1.69 o 
   1   6  16       20.71       26.39      1.81 o 
   2   6  16        1.81        1.61      1.49 o 
   3   6  16        0.19        0.08      1.40 o 
   4   6  16        2.01        7.39      3.04 o 
   5   6  16        3.62        7.24      1.59 o 
  -2   7  16       11.32        9.30      2.05 o 
  -1   7  16        0.64        1.98      1.64 o 
   0   7  16        4.58        2.76      1.77 o 
   1   7  16        3.91        5.36      1.80 o 
 -11   1  17       16.26       11.95      3.84 o 
 -10   1  17        2.30        0.65      1.40 o 
  -9   1  17        0.46        1.95      2.43 o 
  -8   1  17       45.26       43.88      1.33 o 
  -7   1  17       74.35       83.27      1.96 o 
  -6   1  17       30.26       26.69      2.09 o 
  -5   1  17       99.02      101.83      1.91 o 
  -4   1  17        0.52        1.84      1.27 o 
  -3   1  17       38.16       36.27      1.14 o 
  -2   1  17        0.05        0.20      0.57 o 
  -1   1  17      119.32      116.70      2.21 o 
   0   1  17      235.94      209.37      8.83 o 
   1   1  17       35.71       23.40      0.82 o 
   2   1  17      167.79      184.47      3.15 o 
   3   1  17       59.83       66.37      1.66 o 
   4   1  17       89.73       86.37      4.65 o 
   5   1  17        7.37        9.43      1.65 o 
   6   1  17       22.95       22.47      1.87 o 
   7   1  17        5.14        0.90      1.66 o 
   8   1  17        0.02        0.21      1.67 o 
   9   1  17        0.03        0.09      2.06 o 
  10   1  17        0.39        0.02      2.83 o 
 -11   2  17        0.01        0.01      1.47 o 
 -10   2  17       18.58       14.81      1.58 o 
  -9   2  17       42.10       52.23      1.72 o 
  -8   2  17        0.18        0.71      0.81 o 
  -7   2  17        7.17        2.83      0.97 o 
  -6   2  17       81.83       78.48      2.01 o 
  -5   2  17        1.53        0.87      0.78 o 
  -4   2  17       64.08       55.59      1.27 o 
  -3   2  17       33.38       26.39      0.79 o 
  -2   2  17      232.49      224.03      3.20 o 
  -1   2  17        1.36        1.05      0.60 o 
   0   2  17        1.46        0.21      0.41 o 
   1   2  17      245.92      245.87      3.47 o 
   2   2  17       48.25       50.64      2.09 o 
   3   2  17       33.19       40.77      1.47 o 
   4   2  17       84.38       89.36      2.58 o 
   5   2  17        4.07        3.01      1.33 o 
   6   2  17       10.18       11.22      1.97 o 
   7   2  17        2.02        2.27      2.10 o 
   8   2  17        2.41        2.81      1.64 o 
   9   2  17        0.86        2.85      2.34 o 
  10   2  17        2.64        2.66      2.13 o 
 -10   3  17       18.11       20.49      2.48 o 
  -9   3  17        0.33        0.46      1.47 o 
  -8   3  17      255.02      270.59      6.58 o 
  -7   3  17       23.45       26.32      1.43 o 
  -6   3  17       11.95       12.97      0.98 o 
  -5   3  17       13.49        8.74      0.96 o 
  -4   3  17       53.07       37.62      1.12 o 
  -3   3  17        1.21        2.40      0.46 o 
  -2   3  17       38.13       33.71      1.33 o 
  -1   3  17        6.00       10.64      0.53 o 
   0   3  17      178.37      187.57      3.03 o 
   1   3  17      219.27      204.81      3.18 o 
   2   3  17        0.43        4.06      1.27 o 
   3   3  17       53.77       54.52      1.69 o 
   4   3  17        9.55        9.23      1.05 o 
   5   3  17       37.73       31.37      2.31 o 
   6   3  17        0.94        0.14      1.02 o 
   7   3  17        3.54        1.99      1.51 o 
   8   3  17        1.28        3.72      1.34 o 
   9   3  17        4.47        5.32      3.24 o 
  -9   4  17        0.60        0.21      1.59 o 
  -8   4  17       28.23       25.51      1.80 o 
  -7   4  17       59.12       56.27      2.58 o 
  -6   4  17      115.38      121.14      4.67 o 
  -5   4  17      114.78      120.39      3.37 o 
  -4   4  17        1.00        1.25      1.16 o 
  -3   4  17       13.91       14.08      1.80 o 
  -2   4  17       26.56       28.02      1.16 o 
  -1   4  17       60.96       59.35      2.16 o 
   0   4  17       14.69        9.67      1.58 o 
   1   4  17        9.91       11.43      1.38 o 
   2   4  17       26.93       23.81      1.19 o 
   3   4  17       12.69       15.98      1.09 o 
   4   4  17       51.32       52.77      1.71 o 
   5   4  17       17.69       15.67      1.35 o 
   6   4  17        1.31        0.36      0.62 o 
   7   4  17       17.56       14.92      1.57 o 
   8   4  17        9.26       10.69      3.09 o 
  -8   5  17        0.55        1.16      1.47 o 
  -7   5  17        3.32        1.31      1.42 o 
  -6   5  17        2.39        5.43      1.38 o 
  -5   5  17       19.56       17.18      1.77 o 
  -4   5  17       16.64       16.51      1.85 o 
  -3   5  17        9.48        9.71      1.61 o 
  -2   5  17       68.74       65.87      2.32 o 
  -1   5  17      118.85      111.56      3.05 o 
   0   5  17        0.32        0.02      1.16 o 
   1   5  17       29.20       31.98      3.25 o 
   2   5  17        0.20        0.57      1.29 o 
   3   5  17       30.73       29.26      1.67 o 
   4   5  17       14.08       13.83      2.32 o 
   5   5  17        6.98        4.26      1.41 o 
   6   5  17       40.15       40.31      1.97 o 
   7   5  17       18.49       18.59      8.40 o 
  -6   6  17        0.00        0.04      1.70 o 
  -5   6  17        6.55        8.36      1.69 o 
  -4   6  17       21.54       19.23      2.11 o 
  -3   6  17      142.68      170.72      5.25 o 
  -2   6  17       28.19       31.01      2.13 o 
  -1   6  17       10.38       14.82      1.93 o 
   0   6  17       86.52       98.36      3.38 o 
   1   6  17       30.60       34.36      2.16 o 
   2   6  17        1.78        1.19      1.56 o 
   3   6  17        5.07        7.96      2.34 o 
   4   6  17        0.90        0.86      1.80 o 
   5   6  17        7.69        8.14      1.74 o 
 -11   0  18        8.13        6.66      2.28 o 
 -10   0  18       14.49       12.54      2.24 o 
  -9   0  18      125.22      150.02      4.67 o 
  -8   0  18      215.46      239.92      7.42 o 
  -7   0  18      113.24      106.47      2.40 o 
  -6   0  18        0.02        0.85      1.87 o 
  -5   0  18     1335.09     1409.86     39.11 o 
  -4   0  18      932.77      927.55     14.36 o 
  -3   0  18       54.79       55.73      2.98 o 
  -2   0  18        6.80        4.02      1.15 o 
  -1   0  18      270.34      298.98      4.73 o 
   0   0  18       74.84       81.98      4.99 o 
   1   0  18      217.40      236.39      6.25 o 
   2   0  18       23.68       23.01      3.52 o 
   3   0  18        2.91        8.08      1.66 o 
   4   0  18        0.79        0.18      1.64 o 
   5   0  18        0.00        0.12      1.72 o 
   6   0  18        1.31        4.16      3.27 o 
   7   0  18       17.32       10.39      2.27 o 
   8   0  18        6.81       11.49      2.71 o 
   9   0  18       14.69       14.29      4.51 o 
  10   0  18        5.51       12.21      3.28 o 
 -11   1  18        1.70        2.63      2.17 o 
 -10   1  18        5.41        5.20      1.56 o 
  -9   1  18        5.52        4.49      1.77 o 
  -8   1  18        9.51        9.50      2.42 o 
  -7   1  18       15.07       13.92      1.34 o 
  -6   1  18       15.23       14.97      1.50 o 
  -5   1  18      275.12      274.47      3.34 o 
  -4   1  18      618.06      620.27     12.28 o 
  -3   1  18       31.79       36.24      1.70 o 
  -2   1  18      586.58      558.59      5.74 o 
  -1   1  18     1213.91     1207.74     22.21 o 
   0   1  18      570.07      580.22     22.95 o 
   1   1  18       26.26       29.43      2.95 o 
   2   1  18      598.15      645.84     12.64 o 
   3   1  18      428.00      435.11      9.03 o 
   4   1  18        0.48        0.12      0.71 o 
   5   1  18      104.21      103.93      4.73 o 
   6   1  18       47.94       47.81      2.76 o 
   7   1  18        0.94        0.57      1.82 o 
   8   1  18       12.95       15.56      2.88 o 
   9   1  18       14.10       15.03      2.51 o 
  10   1  18        0.06        0.19      2.12 o 
 -10   2  18        0.05        0.90      1.04 o 
  -9   2  18       36.06       34.95      1.46 o 
  -8   2  18        8.36        8.45      1.74 o 
  -7   2  18       51.68       49.27      3.41 o 
  -6   2  18       13.12       12.51      1.09 o 
  -5   2  18       11.06        9.12      1.91 o 
  -4   2  18       16.70       14.61      0.83 o 
  -3   2  18       40.16       37.91      0.99 o 
  -2   2  18       27.99       30.36      1.60 o 
  -1   2  18      175.46      178.02      4.60 o 
   0   2  18       98.53       85.95      1.82 o 
   1   2  18       80.23       81.50      1.67 o 
   2   2  18      133.81      141.66      3.18 o 
   3   2  18       17.33       16.95      1.12 o 
   4   2  18        0.16        0.05      1.70 o 
   5   2  18       15.89       11.17      1.68 o 
   6   2  18        1.84        1.62      1.25 o 
   7   2  18        2.28        1.89      1.53 o 
   8   2  18        1.20        3.76      2.47 o 
   9   2  18        0.13        2.10      2.37 o 
 -10   3  18        3.15        2.75      2.01 o 
  -9   3  18        0.00        0.26      1.29 o 
  -8   3  18       61.94       59.13      2.42 o 
  -7   3  18      110.21      111.92      3.94 o 
  -6   3  18       14.69       15.10      1.15 o 
  -5   3  18       10.50       12.76      1.87 o 
  -4   3  18       26.90       28.27      1.51 o 
  -3   3  18        0.04        0.52      0.56 o 
  -2   3  18       77.45       73.69      1.65 o 
  -1   3  18      235.75      243.68      4.41 o 
   0   3  18       76.90       89.06      4.14 o 
   1   3  18        4.32        3.32      0.55 o 
   2   3  18        0.98        2.75      2.19 o 
   3   3  18       63.32       67.69      1.93 o 
   4   3  18       88.97       83.06      3.10 o 
   5   3  18       14.32       13.54      1.44 o 
   6   3  18        0.50        0.05      1.21 o 
   7   3  18        0.75        2.92      1.87 o 
   8   3  18        8.57       11.23      1.99 o 
   9   3  18        0.15        0.00      2.36 o 
  -9   4  18        4.85        2.86      1.68 o 
  -8   4  18        2.19        2.38      1.59 o 
  -7   4  18        0.24        1.52      1.20 o 
  -6   4  18        0.67        1.93      1.69 o 
  -5   4  18       72.45       71.22      3.65 o 
  -4   4  18        7.92        8.32      1.28 o 
  -3   4  18        4.48        7.38      2.17 o 
  -2   4  18        0.13        1.75      1.38 o 
  -1   4  18       67.44       61.13      2.43 o 
   0   4  18        0.26        0.06      0.69 o 
   1   4  18       10.27        8.09      1.05 o 
   2   4  18      184.10      184.56     11.45 o 
   3   4  18       30.66       32.88      1.96 o 
   4   4  18        7.87       10.59      1.92 o 
   5   4  18        1.28        2.78      1.53 o 
   6   4  18        1.32        4.20      1.22 o 
   7   4  18        5.32        3.99      2.13 o 
   8   4  18        0.10        2.36      2.45 o 
  -7   5  18        0.00        0.94      1.62 o 
  -6   5  18        5.33        3.40      1.46 o 
  -5   5  18        4.17        5.65      1.61 o 
  -4   5  18        5.24        9.18      2.83 o 
  -3   5  18       20.06       25.41      2.49 o 
  -2   5  18       32.34       28.70      2.04 o 
  -1   5  18        5.92        6.87      1.40 o 
   0   5  18       72.41       77.69      2.81 o 
   1   5  18      106.71      105.91      3.64 o 
   2   5  18        2.11        1.36      1.66 o 
   3   5  18        0.07        1.27      1.59 o 
   4   5  18        4.02        4.03      1.75 o 
   5   5  18        0.03        1.09      1.40 o 
   6   5  18        0.04        0.67      1.49 o 
  -5   6  18       64.60       75.61      3.22 o 
  -4   6  18       79.31       75.34      3.24 o 
  -3   6  18       23.66       19.66      1.80 o 
  -2   6  18       24.31       22.35      1.98 o 
  -1   6  18      128.29      145.78      5.05 o 
   0   6  18       43.70       48.22      2.75 o 
   1   6  18        0.06        0.48      1.52 o 
   2   6  18       27.02       27.79      3.91 o 
   3   6  18       21.08       17.60      2.26 o 
   4   6  18        1.35        1.56      2.03 o 
 -10   1  19       13.08       11.90      1.81 o 
  -9   1  19        1.53        3.60      1.44 o 
  -8   1  19        6.27        6.07      0.96 o 
  -7   1  19        1.78        1.36      0.83 o 
  -6   1  19       16.64       15.76      1.55 o 
  -5   1  19        0.36        2.00      0.80 o 
  -4   1  19      286.86      284.94      5.43 o 
  -3   1  19       54.04       52.72      1.34 o 
  -2   1  19       78.71       75.63      2.96 o 
  -1   1  19      657.75      666.83     11.20 o 
   0   1  19       31.68       22.56      1.17 o 
   1   1  19       29.37       28.66      1.71 o 
   2   1  19        7.26        8.20      0.97 o 
   3   1  19       64.60       63.71      4.17 o 
   4   1  19       18.72       13.00      1.28 o 
   5   1  19       17.76       16.08      1.54 o 
   6   1  19       23.50       24.63      1.87 o 
   7   1  19       19.10       16.85      2.22 o 
   8   1  19        3.77        7.46      2.05 o 
   9   1  19        2.13        4.32      2.54 o 
 -10   2  19       23.42       25.39      3.31 o 
  -9   2  19        0.22        0.01      1.12 o 
  -8   2  19       24.05       25.53      1.77 o 
  -7   2  19        6.64        8.52      0.90 o 
  -6   2  19        4.43        3.42      0.75 o 
  -5   2  19       57.48       52.77      1.56 o 
  -4   2  19        1.76        0.95      0.87 o 
  -3   2  19      164.87      138.25      3.62 o 
  -2   2  19      350.58      330.28      8.51 o 
  -1   2  19       23.49       16.33      0.86 o 
   0   2  19       25.69       18.36      1.47 o 
   1   2  19      345.41      321.37      8.69 o 
   2   2  19       10.57        9.45      1.60 o 
   3   2  19       14.25       12.21      1.30 o 
   4   2  19       29.60       30.66      2.21 o 
   5   2  19        0.25        2.22      1.55 o 
   6   2  19        9.13       10.04      1.83 o 
   7   2  19        4.08        6.00      3.70 o 
   8   2  19        2.57        2.50      2.97 o 
   9   2  19        0.02        0.84      2.49 o 
  -9   3  19        6.31        5.73      1.44 o 
  -8   3  19        0.36        0.94      1.23 o 
  -7   3  19      106.24       95.60      3.12 o 
  -6   3  19       24.33       21.75      1.54 o 
  -5   3  19      280.62      246.55      6.10 o 
  -4   3  19      174.89      154.66      5.19 o 
  -3   3  19       24.61       26.25      1.05 o 
  -2   3  19      272.96      210.92      4.49 o 
  -1   3  19      307.47      256.14      5.67 o 
   0   3  19       15.02       10.98      0.87 o 
   1   3  19       47.05       32.80      2.44 o 
   2   3  19      148.95      138.80      7.81 o 
   3   3  19        6.23        8.61      2.35 o 
   4   3  19       40.51       34.42      1.81 o 
   5   3  19        2.67        7.19      1.40 o 
   6   3  19        5.73        6.17      1.19 o 
   7   3  19       12.80       13.55      1.67 o 
   8   3  19        1.61        3.39      2.36 o 
  -8   4  19        1.35        2.02      1.55 o 
  -7   4  19        2.43        1.35      1.48 o 
  -6   4  19        3.19        2.38      1.17 o 
  -5   4  19      141.15      131.30      5.04 o 
  -4   4  19      171.09      169.66      5.07 o 
  -3   4  19       36.31       28.15      1.69 o 
  -2   4  19      513.85      468.76      9.50 o 
  -1   4  19      163.07      157.48      5.89 o 
   0   4  19       67.58       64.08      1.81 o 
   1   4  19      187.56      164.67      4.39 o 
   2   4  19      115.95      102.09      5.88 o 
   3   4  19        0.03        0.32      1.04 o 
   4   4  19      171.66      187.43      6.34 o 
   5   4  19       17.60       19.09      1.69 o 
   6   4  19        3.46        3.70      1.49 o 
   7   4  19       20.99       21.58      1.91 o 
  -7   5  19        0.59        1.72      2.10 o 
  -6   5  19        1.46        0.78      1.69 o 
  -5   5  19        0.03        1.26      1.59 o 
  -4   5  19        4.53        1.18      1.45 o 
  -3   5  19        1.01        1.89      1.74 o 
  -2   5  19        7.78       11.39      1.54 o 
  -1   5  19        2.80        6.02      2.06 o 
   0   5  19        1.94        1.81      1.81 o 
   1   5  19        1.54        2.11      1.29 o 
   2   5  19       24.21       21.25      1.95 o 
   3   5  19        9.71       12.55      1.92 o 
   4   5  19        0.62        0.83      1.46 o 
   5   5  19       20.34       21.78      6.70 o 
   6   5  19        6.80        7.69      2.02 o 
  -5   6  19       50.04       61.20      9.60 o 
  -4   6  19        4.27       10.88      6.78 o 
  -3   6  19       20.29       21.11      1.96 o 
  -2   6  19       29.27       35.95      2.29 o 
  -1   6  19       10.39       14.66      1.79 o 
   0   6  19        0.11        1.04      1.76 o 
   1   6  19        1.22        3.24      1.49 o 
   2   6  19       14.29       20.68      1.89 o 
   3   6  19       14.85       14.61      4.69 o 
 -10   0  20       83.51       86.09      6.13 o 
  -9   0  20      100.59      103.32      4.05 o 
  -8   0  20       35.70       31.60      2.65 o 
  -7   0  20      282.82      301.46      9.25 o 
  -6   0  20      916.33      985.82     20.01 o 
  -5   0  20        3.04        2.71      2.29 o 
  -4   0  20      168.98      182.14      6.44 o 
  -3   0  20     1255.42     1238.34     18.85 o 
  -2   0  20      745.22      767.76     23.10 o 
  -1   0  20        9.67        6.14      0.69 o 
   0   0  20      521.18      513.91      9.35 o 
   1   0  20      867.18      915.28     28.30 o 
   2   0  20       43.03       45.82      1.56 o 
   3   0  20        1.47        0.19      1.23 o 
   4   0  20        8.68       16.15      2.69 o 
   5   0  20       21.60        7.22      1.64 o 
   6   0  20        2.93        1.35      2.67 o 
   7   0  20        0.23        2.70      2.17 o 
   8   0  20        8.58        6.52      4.35 o 
   9   0  20        1.63        0.44      3.95 o 
 -10   1  20       12.66       12.09      1.86 o 
  -9   1  20       76.12       81.43      2.82 o 
  -8   1  20       28.26       28.52      1.61 o 
  -7   1  20       84.38       92.49      4.41 o 
  -6   1  20      230.17      264.29      3.48 o 
  -5   1  20       50.18       49.59      2.15 o 
  -4   1  20       87.06       86.95      3.35 o 
  -3   1  20      466.03      492.57      6.49 o 
  -2   1  20       23.64       24.46      0.84 o 
  -1   1  20      314.40      325.73      8.13 o 
   0   1  20       60.26       70.43      4.22 o 
   1   1  20      384.78      383.41      9.54 o 
   2   1  20      414.03      370.06     10.24 o 
   3   1  20       40.02       42.07      2.16 o 
   4   1  20      115.97      109.50      3.04 o 
   5   1  20      236.43      248.24      7.79 o 
   6   1  20      102.78      110.33      6.33 o 
   7   1  20        2.36        2.74      2.46 o 
   8   1  20       45.69       42.64      3.69 o 
   9   1  20       25.19       24.54      4.72 o 
 -10   2  20       10.15        3.06      2.67 o 
  -9   2  20       28.43       25.75      1.84 o 
  -8   2  20      126.29      131.11      5.95 o 
  -7   2  20       45.57       46.68      1.48 o 
  -6   2  20       11.44       13.88      1.06 o 
  -5   2  20       45.16       48.27      1.70 o 
  -4   2  20       33.62       33.92      1.01 o 
  -3   2  20        4.49        2.68      1.37 o 
  -2   2  20       40.69       47.63      1.34 o 
  -1   2  20      113.32      125.52      2.00 o 
   0   2  20       11.97       11.63      1.55 o 
   1   2  20      253.38      272.57      5.15 o 
   2   2  20        6.24        5.37      0.63 o 
   3   2  20       65.36       62.02      4.54 o 
   4   2  20        2.84        4.79      3.29 o 
   5   2  20        6.43        4.41      1.45 o 
   6   2  20        3.61        5.28      1.54 o 
   7   2  20        0.26        0.07      1.85 o 
   8   2  20        0.93        0.01      2.28 o 
   9   2  20        0.31        1.96      2.30 o 
  -9   3  20        1.28        2.96      2.89 o 
  -8   3  20        3.93        5.38      2.81 o 
  -7   3  20       42.58       44.42      1.88 o 
  -6   3  20       76.82       73.80      2.44 o 
  -5   3  20       50.45       46.09      2.84 o 
  -4   3  20        0.03        0.78      0.87 o 
  -3   3  20      195.76      198.91      4.61 o 
  -2   3  20       75.98       80.19      1.97 o 
  -1   3  20       14.64       11.03      0.83 o 
   0   3  20      209.41      221.61      6.03 o 
   1   3  20      235.74      245.87      9.22 o 
   2   3  20       21.87       22.10      1.45 o 
   3   3  20      207.98      215.79      4.98 o 
   4   3  20      139.67      149.70      5.22 o 
   5   3  20        0.12        1.27      1.10 o 
   6   3  20        9.53       12.80      1.69 o 
   7   3  20        5.57        5.09      1.26 o 
   8   3  20        0.89        2.24      2.03 o 
  -8   4  20       19.42       19.26      2.03 o 
  -7   4  20        0.27        1.51      1.77 o 
  -6   4  20       24.47       25.12      1.78 o 
  -5   4  20       27.18       21.05      2.52 o 
  -4   4  20        1.01        0.01      1.21 o 
  -3   4  20       30.46       28.48      1.79 o 
  -2   4  20      111.95      112.31      3.66 o 
  -1   4  20       81.46       70.41      4.45 o 
   0   4  20       20.64       17.50      1.66 o 
   1   4  20       78.56       76.11      3.35 o 
   2   4  20      163.02      162.91      4.22 o 
   3   4  20        2.70        2.73      1.13 o 
   4   4  20       27.90       27.40      2.79 o 
   5   4  20        3.80        6.70      1.20 o 
   6   4  20        3.33        5.68      1.44 o 
   7   4  20        2.07        0.60      1.46 o 
  -6   5  20        4.81        5.83      1.75 o 
  -5   5  20        1.12        1.06      1.29 o 
  -4   5  20        7.78        6.61      1.56 o 
  -3   5  20       16.85       18.08      1.84 o 
  -2   5  20        1.07        2.83      1.40 o 
  -1   5  20        1.24        0.11      1.22 o 
   0   5  20       31.64       28.01      1.82 o 
   1   5  20        2.80        2.36      1.43 o 
   2   5  20       14.23       16.27      6.61 o 
   3   5  20        8.83        6.93      3.72 o 
   4   5  20        4.11        5.67      4.17 o 
   5   5  20        3.18        3.16      1.88 o 
  -4   6  20        0.67        1.63      1.70 o 
  -3   6  20       19.27       24.92      3.41 o 
  -2   6  20       28.28       40.34      2.48 o 
  -1   6  20        3.95        3.02      1.59 o 
   0   6  20        5.43        4.75      1.74 o 
   1   6  20       41.57       47.82      2.68 o 
   2   6  20       27.15       31.25      2.12 o 
   3   6  20        2.53        4.84      1.82 o 
 -10   1  21       15.03       10.79      1.73 o 
  -9   1  21        0.80        1.78      1.53 o 
  -8   1  21        1.79        2.46      1.98 o 
  -7   1  21        2.38        1.13      0.86 o 
  -6   1  21        7.79        6.01      1.00 o 
  -5   1  21        4.96        2.51      0.76 o 
  -4   1  21       20.05       19.15      1.09 o 
  -3   1  21       40.68       36.16      2.16 o 
  -2   1  21       91.55       96.13      2.70 o 
  -1   1  21       12.43       11.68      2.41 o 
   0   1  21      312.09      342.90      5.32 o 
   1   1  21        1.15        0.32      0.73 o 
   2   1  21       69.21       65.61      2.29 o 
   3   1  21        9.20        8.57      2.09 o 
   4   1  21        1.91        0.17      1.18 o 
   5   1  21       53.12       55.77      2.74 o 
   6   1  21       41.51       42.92      3.15 o 
   7   1  21        1.38        1.00      2.10 o 
   8   1  21       15.07       22.84      6.96 o 
   9   1  21        7.35        9.30      2.60 o 
  -9   2  21        9.19        7.24      2.66 o 
  -8   2  21        0.01        0.38      0.93 o 
  -7   2  21        3.03        1.75      1.01 o 
  -6   2  21        0.85        0.34      0.82 o 
  -5   2  21       13.21       12.06      2.35 o 
  -4   2  21       19.88       19.99      2.16 o 
  -3   2  21       11.61       11.03      0.95 o 
  -2   2  21       58.33       60.77      1.67 o 
  -1   2  21       56.19       61.63      1.63 o 
   0   2  21        2.89        2.63      1.49 o 
   1   2  21       31.93       34.94      1.67 o 
   2   2  21      186.11      186.99      4.04 o 
   3   2  21       18.41       15.77      2.42 o 
   4   2  21      176.16      186.02      5.59 o 
   5   2  21       31.59       33.95      2.28 o 
   6   2  21        7.70        8.24      6.01 o 
   7   2  21       44.83       45.95      3.58 o 
   8   2  21       14.28        7.66      2.30 o 
  -9   3  21       10.35       12.16      2.06 o 
  -8   3  21        9.62        8.14      1.65 o 
  -7   3  21       99.01       91.00      3.29 o 
  -6   3  21       35.77       32.47      1.80 o 
  -5   3  21        3.27        5.96      1.70 o 
  -4   3  21       42.64       37.81      1.60 o 
  -3   3  21       74.74       60.97      1.89 o 
  -2   3  21       87.22       78.66      1.86 o 
  -1   3  21        1.16        3.65      0.85 o 
   0   3  21       85.17       78.19      1.92 o 
   1   3  21       86.81       73.56      4.60 o 
   2   3  21       10.11        8.04      2.91 o 
   3   3  21        3.15        4.21      1.38 o 
   4   3  21       41.87       52.48      2.58 o 
   5   3  21       34.63       30.83      3.19 o 
   6   3  21        8.89        8.50      2.89 o 
   7   3  21        4.77        6.29      1.75 o 
   8   3  21        7.14        5.23      3.06 o 
  -8   4  21       16.68       11.51      1.99 o 
  -7   4  21       33.94       37.16      2.21 o 
  -6   4  21       17.55       19.17      1.79 o 
  -5   4  21        0.24        1.28      1.81 o 
  -4   4  21       11.23       10.24      1.57 o 
  -3   4  21       39.63       40.28      2.17 o 
  -2   4  21        0.22        0.00      0.72 o 
  -1   4  21       75.81       71.72      2.45 o 
   0   4  21        0.87        4.32      1.21 o 
   1   4  21      193.55      175.78      4.51 o 
   2   4  21       36.80       31.42      1.79 o 
   3   4  21        4.35        1.80      1.00 o 
   4   4  21       63.53       53.89      2.63 o 
   5   4  21       56.92       54.33      2.61 o 
   6   4  21        0.35        0.01      1.26 o 
  -6   5  21        0.40        0.07      1.72 o 
  -5   5  21        4.10        3.42      1.61 o 
  -4   5  21        6.50        4.52      1.57 o 
  -3   5  21        0.25        0.58      1.48 o 
  -2   5  21        6.84        3.19      1.70 o 
  -1   5  21        1.68        3.91      1.59 o 
   0   5  21        5.96        5.04      1.52 o 
   1   5  21       11.32       10.53      1.58 o 
   2   5  21        1.20        0.11      1.49 o 
   3   5  21        0.01        0.77      1.53 o 
   4   5  21        0.58        1.92      1.51 o 
   5   5  21        3.26        5.59      2.13 o 
  -3   6  21        0.15        0.70      1.63 o 
  -2   6  21       30.33       30.88      3.79 o 
  -1   6  21       29.92       32.41      2.42 o 
   0   6  21       15.20       15.73      1.85 o 
   1   6  21       53.45       58.85      4.44 o 
 -10   0  22        7.46        6.09      2.65 o 
  -9   0  22       64.84       63.81      3.47 o 
  -8   0  22        0.13        0.61      1.32 o 
  -7   0  22      114.94      105.42      4.94 o 
  -6   0  22      668.95      690.71     14.74 o 
  -5   0  22      290.27      292.73     12.20 o 
  -4   0  22     1274.57     1350.25     40.24 o 
  -3   0  22     2813.77     2932.37     57.88 o 
  -2   0  22      595.26      648.43     21.33 o 
  -1   0  22     1623.20     1772.61     40.80 o 
   0   0  22     2569.95     2722.65     55.07 o 
   1   0  22      606.10      677.97     18.65 o 
   2   0  22      290.80      287.33      9.54 o 
   3   0  22     1569.74     1715.95     36.42 o 
   4   0  22      393.66      436.89     15.77 o 
   5   0  22       84.44       80.46      5.36 o 
   6   0  22      250.73      302.87     11.59 o 
   7   0  22       79.03       96.11      8.15 o 
   8   0  22        0.01        0.69      3.38 o 
  -9   1  22        0.60        2.05      1.49 o 
  -8   1  22        4.00        2.98      1.27 o 
  -7   1  22        4.74        2.92      1.09 o 
  -6   1  22       90.84       95.23      3.94 o 
  -5   1  22      100.21       93.48      2.93 o 
  -4   1  22       29.19       26.44      1.20 o 
  -3   1  22       75.86       84.51      1.36 o 
  -2   1  22      432.49      415.32      9.53 o 
  -1   1  22      136.70      135.36      1.69 o 
   0   1  22       74.20       83.75      1.73 o 
   1   1  22      381.09      380.22     12.31 o 
   2   1  22       11.29        9.11      4.59 o 
   3   1  22       20.87       29.39      4.09 o 
   4   1  22       24.58       21.75      2.12 o 
   5   1  22        0.40        0.01      1.75 o 
   6   1  22        1.57        0.73      1.60 o 
   7   1  22        0.29        0.64      1.95 o 
   8   1  22        0.70        2.58      3.07 o 
  -9   2  22        5.20        5.18      5.31 o 
  -8   2  22       85.12       83.81      3.15 o 
  -7   2  22       40.22       40.72      3.12 o 
  -6   2  22       86.80       93.00      2.54 o 
  -5   2  22        6.33        3.23      1.56 o 
  -4   2  22      155.43      163.12      2.81 o 
  -3   2  22      113.00       96.04      4.24 o 
  -2   2  22        0.04        0.14      0.71 o 
  -1   2  22       56.98       54.01      1.68 o 
   0   2  22      193.70      180.61      4.28 o 
   1   2  22       76.40       64.34      2.00 o 
   2   2  22      108.87      114.38      2.96 o 
   3   2  22       85.08       82.77      3.62 o 
   4   2  22        8.26        7.92      1.95 o 
   5   2  22        1.56        0.51      1.41 o 
   6   2  22       12.60       11.76      2.53 o 
   7   2  22        1.40        4.08      5.20 o 
   8   2  22        0.51        0.02      2.22 o 
  -8   3  22        2.84        6.13      3.39 o 
  -7   3  22        7.78       10.39      1.67 o 
  -6   3  22        7.81        4.49      1.54 o 
  -5   3  22        0.11        0.89      1.26 o 
  -4   3  22        0.12        0.11      1.02 o 
  -3   3  22        0.17        0.07      0.91 o 
  -2   3  22       93.13       90.51      4.20 o 
  -1   3  22       12.53       10.11      0.93 o 
   0   3  22       34.13       39.28      1.35 o 
   1   3  22       67.51       69.64      2.18 o 
   2   3  22       22.59       21.05      2.75 o 
   3   3  22        2.19        1.42      1.11 o 
   4   3  22       48.90       49.62      3.88 o 
   5   3  22       15.34       12.59      1.64 o 
   6   3  22        0.93        0.63      1.51 o 
   7   3  22       16.78       17.01      2.02 o 
  -7   4  22        0.21        0.31      1.38 o 
  -6   4  22        2.14        1.06      1.50 o 
  -5   4  22        0.18        0.85      1.68 o 
  -4   4  22        0.36        0.43      1.26 o 
  -3   4  22       39.48       41.90      2.46 o 
  -2   4  22        6.08        6.69      2.41 o 
  -1   4  22        0.07        0.01      1.15 o 
   0   4  22        9.57       13.03      1.76 o 
   1   4  22        3.51        1.26      1.79 o 
   2   4  22       10.58       11.49      3.80 o 
   3   4  22        2.69        1.24      1.19 o 
   4   4  22        0.12        0.14      1.18 o 
   5   4  22        0.01        0.00      1.53 o 
   6   4  22        0.30        1.82      1.34 o 
  -5   5  22        4.02        3.08      1.96 o 
  -4   5  22        6.75        7.45      2.14 o 
  -3   5  22       16.89       19.97      2.09 o 
  -2   5  22        1.96        5.10      1.45 o 
  -1   5  22       10.88        8.85      3.40 o 
   0   5  22        0.02        1.61      1.39 o 
   1   5  22       20.43       23.51      4.38 o 
   2   5  22        0.37        1.83      1.95 o 
   3   5  22        5.06        2.63      1.78 o 
   4   5  22        0.00        2.98      2.07 o 
  -9   1  23        6.41        6.12      1.70 o 
  -8   1  23        8.26        8.35      2.87 o 
  -7   1  23        0.05        0.02      1.21 o 
  -6   1  23        6.14        6.05      4.21 o 
  -5   1  23        0.36        0.60      1.10 o 
  -4   1  23        6.90        9.80      1.65 o 
  -3   1  23       23.09       19.86      1.74 o 
  -2   1  23       33.46       32.69      1.14 o 
  -1   1  23       24.88       32.47      1.32 o 
   0   1  23      191.14      220.36      5.43 o 
   1   1  23        4.74        5.25      1.35 o 
   2   1  23        0.00        0.41      1.05 o 
   3   1  23        1.22        2.41      1.70 o 
   4   1  23        1.01        2.44      2.02 o 
   5   1  23        3.44        0.49      1.76 o 
   6   1  23        0.37        0.26      1.62 o 
   7   1  23        2.49        0.12      2.09 o 
   8   1  23        1.90        4.78      5.39 o 
  -9   2  23       15.72       13.31      3.05 o 
  -8   2  23       13.72       13.24      2.05 o 
  -7   2  23       13.24       10.86      1.31 o 
  -6   2  23        0.16        0.27      0.99 o 
  -5   2  23       12.31       10.24      0.99 o 
  -4   2  23       30.49       25.40      1.30 o 
  -3   2  23        1.73        0.39      0.76 o 
  -2   2  23       12.80       17.59      1.01 o 
  -1   2  23        0.00        0.17      0.88 o 
   0   2  23       30.59       31.35      1.48 o 
   1   2  23        0.02        1.03      1.06 o 
   2   2  23       40.62       41.22      4.84 o 
   3   2  23        0.76        0.76      1.06 o 
   4   2  23        1.97        0.05      1.35 o 
   5   2  23       11.29       10.02      1.78 o 
   6   2  23        0.70        3.11      1.74 o 
   7   2  23        1.59        1.88      1.98 o 
  -8   3  23        1.74        0.05      1.80 o 
  -7   3  23        7.99        9.69      1.85 o 
  -6   3  23        1.09        1.98      2.64 o 
  -5   3  23        3.57        4.88      3.68 o 
  -4   3  23       22.55       18.11      1.59 o 
  -3   3  23       29.58       30.86      1.54 o 
  -2   3  23       12.87       10.15      2.07 o 
  -1   3  23       84.37       75.32      1.84 o 
   0   3  23      101.58       92.49      2.20 o 
   1   3  23       27.59       30.39      2.80 o 
   2   3  23       46.70       48.93      4.08 o 
   3   3  23      100.78      100.52      3.10 o 
   4   3  23        5.15        5.31      2.23 o 
   5   3  23        7.75        7.16      1.70 o 
   6   3  23       17.89       19.47      1.75 o 
   7   3  23        0.21        1.23      1.56 o 
  -7   4  23       16.64       16.52      4.89 o 
  -6   4  23        0.44        4.20      1.69 o 
  -5   4  23       32.06       25.55      2.12 o 
  -4   4  23      127.41      126.19      4.24 o 
  -3   4  23        8.38       12.68      1.80 o 
  -2   4  23       23.34       21.01      1.79 o 
  -1   4  23       57.42       56.92      2.37 o 
   0   4  23       87.10       90.05      2.91 o 
   1   4  23       11.95       11.72      2.28 o 
   2   4  23       65.19       69.91      3.36 o 
   3   4  23       14.37       15.69      1.98 o 
   4   4  23        1.72        3.83      5.39 o 
   5   4  23        3.97        2.88      1.28 o 
  -4   5  23       20.75       27.21      2.15 o 
  -3   5  23        7.96        7.59      1.73 o 
  -2   5  23        1.71        0.00      1.77 o 
  -1   5  23        0.01        1.16      1.78 o 
   0   5  23       17.26       18.66      3.24 o 
   1   5  23       14.06       13.45      1.67 o 
   2   5  23        0.60        1.30      1.77 o 
   3   5  23        0.49        0.05      1.74 o 
  -9   0  24        0.10        0.08      2.33 o 
  -8   0  24       31.65       37.12      3.71 o 
  -7   0  24        5.94        4.05      1.57 o 
  -6   0  24       73.42       70.72      4.49 o 
  -5   0  24        0.97        0.30      1.71 o 
  -4   0  24      148.96      156.91      3.61 o 
  -3   0  24      145.76      161.60      8.37 o 
  -2   0  24        6.29        7.44      1.46 o 
  -1   0  24        0.09        0.00      2.08 o 
   0   0  24      360.63      395.13      5.69 o 
   1   0  24        8.11        7.46      2.94 o 
   2   0  24      178.17      222.76     10.26 o 
   3   0  24      401.29      462.54      9.56 o 
   4   0  24      171.86      178.13      8.70 o 
   5   0  24        9.13        8.43      2.80 o 
   6   0  24      175.73      185.03      8.89 o 
   7   0  24       60.83       78.87      8.08 o 
  -9   1  24       44.78       41.10      2.53 o 
  -8   1  24       61.39       57.43      5.19 o 
  -7   1  24        0.48        0.23      1.27 o 
  -6   1  24      264.57      296.61      6.29 o 
  -5   1  24      218.29      240.47      4.39 o 
  -4   1  24       56.20       71.48      5.30 o 
  -3   1  24       98.17      103.47      4.08 o 
  -2   1  24      193.19      207.43      3.26 o 
  -1   1  24      116.98      129.46      4.70 o 
   0   1  24       15.22       11.18      1.75 o 
   1   1  24       11.22       13.98      5.13 o 
   2   1  24       42.45       39.29      3.37 o 
   3   1  24       18.60       14.29      1.88 o 
   4   1  24       10.19       11.18      1.89 o 
   5   1  24       39.44       35.69      2.33 o 
   6   1  24        5.54        3.62      2.92 o 
   7   1  24        1.17        7.57      2.72 o 
  -8   2  24       11.34       12.00      1.99 o 
  -7   2  24       41.19       42.76      4.08 o 
  -6   2  24       19.53       17.81      1.55 o 
  -5   2  24      128.99      145.74      3.19 o 
  -4   2  24       90.56       87.51      2.57 o 
  -3   2  24       84.94       86.92      2.28 o 
  -2   2  24      155.67      158.72      6.11 o 
  -1   2  24        3.76        2.22      1.00 o 
   0   2  24       15.45       11.04      1.24 o 
   1   2  24       30.67       29.04      1.61 o 
   2   2  24       10.21        9.91      1.42 o 
   3   2  24       49.60       45.99      2.08 o 
   4   2  24        8.24        8.60      2.01 o 
   5   2  24        1.64        1.49      1.52 o 
   6   2  24       21.84       22.23      2.28 o 
   7   2  24        4.05        3.91      2.75 o 
  -7   3  24        2.54        4.87      3.94 o 
  -6   3  24        0.06        0.18      0.75 o 
  -5   3  24        9.81       11.03      1.57 o 
  -4   3  24        6.05        6.41      1.28 o 
  -3   3  24        5.57        2.54      1.36 o 
  -2   3  24       22.70       19.28      1.27 o 
  -1   3  24       13.42       10.28      0.97 o 
   0   3  24       32.48       30.30      1.34 o 
   1   3  24       13.02       12.68      1.21 o 
   2   3  24       24.87       28.29      1.90 o 
   3   3  24       10.22       12.80      1.59 o 
   4   3  24        4.07        1.59      1.26 o 
   5   3  24        8.25        8.27      1.62 o 
   6   3  24        8.41        8.38      1.60 o 
  -6   4  24        4.67        3.61      1.70 o 
  -5   4  24        7.08        5.39      1.53 o 
  -4   4  24        0.15        0.42      1.20 o 
  -3   4  24       45.34       46.12      6.26 o 
  -2   4  24       22.97       25.60      1.94 o 
  -1   4  24       18.61       18.24      1.87 o 
   0   4  24        0.65        2.35      1.34 o 
   1   4  24        0.59        1.99      1.37 o 
   2   4  24        1.52        3.09      1.70 o 
   3   4  24       32.72       27.44      2.56 o 
   4   4  24       13.98       10.85      2.28 o 
   5   4  24        0.09        0.06      1.75 o 
  -3   5  24        0.08        1.14      1.67 o 
  -2   5  24        3.88        5.10      1.60 o 
  -1   5  24        2.18        4.78      1.69 o 
   0   5  24        9.38        9.18      2.76 o 
   1   5  24        9.39        9.43      1.98 o 
   2   5  24        2.73        2.77      2.64 o 
  -8   1  25        2.17        1.45      1.41 o 
  -7   1  25       24.37       22.89      1.66 o 
  -6   1  25       47.07       48.16      3.21 o 
  -5   1  25        5.35        4.44      1.49 o 
  -4   1  25        2.51        2.07      2.03 o 
  -3   1  25        4.02        3.55      1.43 o 
  -2   1  25        7.31        7.77      1.37 o 
  -1   1  25       27.52       28.30      1.89 o 
   0   1  25       12.77       12.55      1.05 o 
   1   1  25        1.85        4.13      1.20 o 
   2   1  25       52.94       44.30      1.92 o 
   3   1  25       16.26       23.13      1.91 o 
   4   1  25        0.50        0.15      1.41 o 
   5   1  25        6.40        6.02      2.11 o 
   6   1  25       11.16       16.59      2.50 o 
   7   1  25        1.42        1.50      2.58 o 
  -8   2  25       18.96       25.78      3.18 o 
  -7   2  25        6.11        5.33      1.84 o 
  -6   2  25       50.47       58.43      5.83 o 
  -5   2  25       13.52       16.93      1.70 o 
  -4   2  25        6.31        2.90      1.11 o 
  -3   2  25        6.36        7.34      1.22 o 
  -2   2  25       33.45       28.41      1.30 o 
  -1   2  25      108.91       96.21      2.46 o 
   0   2  25      118.39      115.68      2.87 o 
   1   2  25       22.84       19.32      1.63 o 
   2   2  25      103.27       88.79      2.75 o 
   3   2  25       15.27       12.55      2.09 o 
   4   2  25        3.45        1.17      1.66 o 
   5   2  25        4.08        4.26      1.89 o 
   6   2  25        2.53        0.71      2.12 o 
  -7   3  25       18.50       13.75      2.93 o 
  -6   3  25        1.96        1.77      2.06 o 
  -5   3  25       10.34        6.81      3.60 o 
  -4   3  25        0.58        0.94      1.50 o 
  -3   3  25       15.53        9.18      2.12 o 
  -2   3  25        6.51        4.34      2.45 o 
  -1   3  25        0.01        0.02      0.69 o 
   0   3  25       40.62       37.16      1.42 o 
   1   3  25       86.64       82.82      2.58 o 
   2   3  25        5.75        3.62      1.43 o 
   3   3  25        0.05        0.08      1.38 o 
   4   3  25        6.81        7.38      3.41 o 
   5   3  25        8.86        6.74      1.81 o 
  -5   4  25       38.73       41.26      5.02 o 
  -4   4  25        0.54        5.05      5.39 o 
  -3   4  25        6.88        6.51      1.67 o 
  -2   4  25       75.32       74.71      3.19 o 
  -1   4  25       48.94       49.32      7.43 o 
   0   4  25       14.37       18.08      2.36 o 
   1   4  25       39.48       46.53      2.39 o 
   2   4  25       20.90       21.72      2.58 o 
   3   4  25        9.98        7.67      2.27 o 
   4   4  25        8.41       11.64      5.77 o 
  -2   5  25        8.14        6.89      1.82 o 
  -1   5  25       28.53       32.14      2.35 o 
   0   5  25        1.11        1.32      1.70 o 
  -8   0  26       32.86       33.90      3.15 o 
  -7   0  26        3.51        3.19      1.93 o 
  -6   0  26       33.34       34.05      2.44 o 
  -5   0  26       12.82       14.26      2.19 o 
  -4   0  26       64.86       71.04      4.66 o 
  -3   0  26       90.44      103.47      3.17 o 
  -2   0  26       19.04       35.60      1.80 o 
  -1   0  26       17.06       18.14      1.93 o 
   0   0  26      256.45      264.74     12.00 o 
   1   0  26        4.13        3.66      1.95 o 
   2   0  26       24.92       28.80      1.94 o 
   3   0  26      108.89      112.35      6.60 o 
   4   0  26       87.37       89.10      3.51 o 
   5   0  26       12.56       12.67      3.23 o 
   6   0  26        0.73        0.57      3.18 o 
  -8   1  26        0.54        0.85      1.59 o 
  -7   1  26        5.44        5.17      1.33 o 
  -6   1  26        5.37        4.82      1.36 o 
  -5   1  26        6.23        5.35      1.30 o 
  -4   1  26        5.17        3.60      1.29 o 
  -3   1  26       52.77       61.67      4.23 o 
  -2   1  26       86.84       87.62      2.58 o 
  -1   1  26       14.74       11.06      2.17 o 
   0   1  26       50.43       53.68      2.44 o 
   1   1  26      200.01      207.31      4.42 o 
   2   1  26       88.87       92.26      3.45 o 
   3   1  26        1.29        2.22      1.51 o 
   4   1  26       58.03       60.40      2.48 o 
   5   1  26       17.99       19.54      3.56 o 
   6   1  26        0.00        1.19      2.05 o 
  -7   2  26        5.10        6.83      1.78 o 
  -6   2  26       19.03       23.52      2.63 o 
  -5   2  26        6.41        6.34      1.38 o 
  -4   2  26        0.76        0.49      1.13 o 
  -3   2  26        4.33        5.02      1.33 o 
  -2   2  26       66.82       70.68      2.24 o 
  -1   2  26       13.34       11.01      1.61 o 
   0   2  26       60.78       70.05      2.30 o 
   1   2  26       38.57       36.85      1.87 o 
   2   2  26        0.54        0.01      1.34 o 
   3   2  26       10.29       14.49      1.67 o 
   4   2  26       23.74       25.95      2.71 o 
   5   2  26        0.42        3.47      5.12 o 
   6   2  26        3.49        4.74      2.52 o 
  -6   3  26        0.02        0.06      2.13 o 
  -5   3  26       35.00       30.31      2.75 o 
  -4   3  26        8.79        6.98      1.84 o 
  -3   3  26        5.82        2.73      1.80 o 
  -2   3  26        2.42        1.07      1.25 o 
  -1   3  26       53.70       43.61      2.26 o 
   0   3  26        7.84        5.62      1.14 o 
   1   3  26        0.31        0.10      1.05 o 
   2   3  26        4.91        5.69      1.66 o 
   3   3  26        1.98        1.12      1.47 o 
   4   3  26        1.33        1.50      2.24 o 
   5   3  26        0.30        0.83      1.29 o 
  -4   4  26        0.03        1.49      1.96 o 
  -3   4  26        4.80        4.77      1.44 o 
  -2   4  26        5.28        5.86      1.80 o 
  -1   4  26       13.75       13.00      2.04 o 
   0   4  26        3.39        3.83      1.73 o 
   1   4  26       11.01       12.46      1.73 o 
   2   4  26        7.71        9.80      4.49 o 
   3   4  26       40.30       40.28      3.92 o 
  -7   1  27       56.83       51.78      2.46 o 
  -6   1  27       26.34       28.93      1.67 o 
  -5   1  27        2.88        6.32      1.41 o 
  -4   1  27       12.26       13.28      1.67 o 
  -3   1  27       23.10       22.19      1.74 o 
  -2   1  27       35.07       33.65      2.01 o 
  -1   1  27       63.17       64.97      2.47 o 
   0   1  27       54.88       50.40      2.37 o 
   1   1  27       23.63       25.98      3.81 o 
   2   1  27        4.77        5.27      1.48 o 
   3   1  27       15.68       12.25      2.49 o 
   4   1  27        3.42        3.00      1.42 o 
   5   1  27        0.42        0.23      2.18 o 
  -6   2  27       32.25       34.58      2.73 o 
  -5   2  27        3.44        3.75      2.05 o 
  -4   2  27       64.40       68.02      2.55 o 
  -3   2  27      234.17      269.62      6.49 o 
  -2   2  27       84.16       90.24      3.11 o 
  -1   2  27        0.58        0.15      1.34 o 
   0   2  27       59.08       70.05      2.86 o 
   1   2  27       92.93      115.42      9.54 o 
   2   2  27        0.09        0.00      0.72 o 
   3   2  27       42.61       41.76      6.91 o 
   4   2  27        2.07        4.14      1.91 o 
   5   2  27       22.32       21.91      3.39 o 
  -5   3  27        0.03        1.77      1.90 o 
  -4   3  27       32.61       25.23      2.48 o 
  -3   3  27       11.80       10.47      2.99 o 
  -2   3  27        0.80        1.68      2.13 o 
  -1   3  27        9.28        9.29      2.01 o 
   0   3  27       31.01       29.94      2.15 o 
   1   3  27        2.73        6.88      1.49 o 
   2   3  27        3.50        3.89      6.74 o 
   3   3  27        3.17        1.24      1.47 o 
   4   3  27        4.36        1.56      1.53 o 
  -3   4  27       40.04       37.13      3.74 o 
  -2   4  27        7.26        7.95      2.11 o 
  -1   4  27        2.86        3.92      1.62 o 
   0   4  27       18.35       23.04      4.21 o 
   1   4  27       55.43       52.35      4.21 o 
  -6   0  28        0.10        0.20      2.19 o 
  -5   0  28        0.38        0.47      0.78 o 
  -4   0  28        0.74        0.53      2.64 o 
  -3   0  28        3.40        1.32      2.19 o 
  -2   0  28       44.28       41.23      3.62 o 
  -1   0  28       76.99       85.65      5.24 o 
   0   0  28       80.45       80.44      3.22 o 
   1   0  28        0.10        1.37      1.86 o 
   2   0  28        0.75        1.77      2.16 o 
   3   0  28        8.25       10.25      2.25 o 
   4   0  28       17.05       17.06      3.22 o 
   5   0  28       20.71       17.04      2.65 o 
  -6   1  28        1.50        0.11      1.44 o 
  -5   1  28        1.44        2.59      1.42 o 
  -4   1  28        0.03        2.21      2.17 o 
  -3   1  28        0.13        0.00      1.39 o 
  -2   1  28        2.37        3.45      3.44 o 
  -1   1  28        1.13        0.56      1.21 o 
   0   1  28       41.15       45.27      2.40 o 
   1   1  28        0.13        1.59      1.49 o 
   2   1  28       28.07       26.46      3.90 o 
   3   1  28       55.50       55.87      2.79 o 
   4   1  28        9.25        6.11      2.75 o 
   5   1  28        0.91        7.38      2.33 o 
  -6   2  28        6.31        6.59      2.46 o 
  -5   2  28       10.30       10.41      3.51 o 
  -4   2  28       17.84       20.49      2.81 o 
  -3   2  28       67.23       75.72      3.36 o 
  -2   2  28       10.53       10.96      1.93 o 
  -1   2  28        0.51        1.36      1.38 o 
   0   2  28       23.53       29.86      1.97 o 
   1   2  28       79.70       84.21      3.22 o 
   2   2  28        3.40        4.89      2.58 o 
   3   2  28        6.63        3.44      2.91 o 
   4   2  28       22.93       20.53      2.84 o 
  -4   3  28        9.27       13.63      2.37 o 
  -3   3  28        4.90        5.06      1.77 o 
  -2   3  28       12.16       13.66      3.06 o 
  -1   3  28       37.20       46.34      6.87 o 
   0   3  28        8.37        8.11      2.03 o 
   1   3  28       10.80       14.41      2.32 o 
   2   3  28        3.30        1.63      1.92 o 
  -5   1  29        9.16        9.50      1.54 o 
  -4   1  29       28.33       33.56      2.28 o 
  -3   1  29       52.34       55.54      2.85 o 
  -2   1  29       25.10       23.92      3.25 o 
  -1   1  29      152.29      189.48      5.43 o 
   0   1  29        6.34        7.03      2.62 o 
   1   1  29        4.98        3.86      1.70 o 
   2   1  29       10.22       12.85      1.68 o 
   3   1  29        0.52        0.07      1.70 o 
   4   1  29        5.07        2.18      1.80 o 
  -5   2  29       24.32       22.35      4.12 o 
  -4   2  29       29.50       34.91      2.89 o 
  -3   2  29        2.22        2.75      2.16 o 
  -2   2  29       24.34       24.70      1.62 o 
  -1   2  29      141.29      161.72      5.34 o 
   0   2  29       39.27       44.26      2.38 o 
   1   2  29       17.98       14.21      2.02 o 
   2   2  29       55.64       59.14      3.45 o 
   3   2  29       28.27       29.58      2.72 o 
  -3   3  29        4.38        1.17      2.13 o 
  -2   3  29        0.48        0.10      1.86 o 
  -1   3  29        7.81        6.09      2.10 o 
   0   3  29        0.00        1.23      1.95 o 
   1   3  29        0.77        0.02      2.04 o 
  -5   0  30        5.61        3.72      2.42 o 
  -4   0  30       32.71       31.24      3.29 o 
  -3   0  30        5.01        5.04      2.51 o 
  -2   0  30       78.59       76.52      4.25 o 
  -1   0  30        0.16        3.09      2.41 o 
   0   0  30        2.61        4.32      2.26 o 
   1   0  30        4.37        5.30      2.32 o 
   2   0  30       12.37       14.03      2.66 o 
   3   0  30        0.17        0.16      2.64 o 
  -4   1  30       29.56       25.63      3.91 o 
  -3   1  30        1.06        0.49      1.45 o 
  -2   1  30        2.27        2.24      1.57 o 
  -1   1  30       28.04       25.45      2.28 o 
   0   1  30       24.05       25.81      2.03 o 
   1   1  30        6.84        1.51      1.70 o 
   2   1  30       33.78       30.34      3.31 o 
  -3   2  30        1.25        3.06      2.99 o 
  -2   2  30        0.02        0.27      1.46 o 
  -1   2  30        5.13        3.35      1.42 o 
   0   2  30        0.12        1.85      1.74 o 
   1   2  30       10.13        8.32      1.72 o 
  -2   1  31        7.83       10.04      4.50 o 
  -1   1  31        0.00        2.37      2.38 o 
   0   1  31        0.65        0.24      1.71 o 
   1   1  31       11.13       12.76      2.82 o 
                                                 
